# Supplementary material for: The Remarkable Dual-Level Diversity of Prokaryotic Flagellins
Source: mSystems. 2020 Feb 11;5(1):e00705-19. doi: 10.1128/mSystems.00705-19 (PMC7018530; doi:10.1128/mSystems.00705-19)
Supplement: TABLE S1 [file mSystems.00705-19-st001.xlsx]

## Sheet: flagellinDatabase
Accession	Master	Group	SuperKingdom	Phylum	Class	Order	Family	Genus	Species
AVF24381	s-24141-	C150	Bacteria	Firmicutes	Bacilli	Bacillales	Paenibacillaceae	Paenibacillus	Paenibacillus larvae
WP_095600532	s-27870-	C166	Bacteria	Proteobacteria	Gammaproteobacteria	Pseudomonadales	Pseudomonadaceae	Pseudomonas	Pseudomonas sp. PIC25
CQW61232	s-364-	C84	Bacteria	Proteobacteria	Gammaproteobacteria	Enterobacterales	Enterobacteriaceae	Salmonella	Salmonella enterica
KFC61890	s-12416-	C148	Bacteria	Proteobacteria	Betaproteobacteria	Burkholderiales	Oxalobacteraceae	Massilia	Massilia sp. LC238
AEW90801	s-11345-	C84	Bacteria	Proteobacteria	Gammaproteobacteria	Enterobacterales	Enterobacteriaceae	Salmonella	Salmonella enterica
WP_074395198	s-18618-	C4	Bacteria	Proteobacteria	Gammaproteobacteria	Oceanospirillales	Halomonadaceae	Halomonas	Halomonas sp. HL-93
EYE03638	s-83-	C84	Bacteria	Proteobacteria	Gammaproteobacteria	Enterobacterales	Enterobacteriaceae	Escherichia	Escherichia coli
KNK13027	s-166-	C84	Bacteria	Proteobacteria	Gammaproteobacteria	Enterobacterales	Enterobacteriaceae	Salmonella	Salmonella enterica
PFC79335	s-24419-	C4	Bacteria	Firmicutes	Bacilli	Bacillales	Bacillaceae	Bacillus	Bacillus cereus
ATM86288	s-29268-	C84	Bacteria	Proteobacteria	Gammaproteobacteria	Enterobacterales	Yersiniaceae	Yersinia	Yersinia frederiksenii
PMT70365	s-584-	C148	Bacteria	Proteobacteria	Gammaproteobacteria	Vibrionales	Vibrionaceae	Vibrio	Vibrio parahaemolyticus
WP_075997073	s-23661-	C122	Bacteria	Proteobacteria	Alphaproteobacteria	Rhizobiales	Phyllobacteriaceae	Nitratireductor	Nitratireductor basaltis
WP_055116596	s-13236-	C141	Bacteria	Proteobacteria	Alphaproteobacteria	Rhodobacterales	Rhodobacteraceae	Labrenzia	-
ABD64489	s-8729-	C46	Bacteria	Firmicutes	Bacilli	Bacillales	Bacillaceae	Bacillus	Bacillus cereus
OEE35187	s-11314-	C85	Bacteria	Proteobacteria	Gammaproteobacteria	Vibrionales	Vibrionaceae	Vibrio	Vibrio ordalii
EGJ86427	s-1496-	C84	Bacteria	Proteobacteria	Gammaproteobacteria	Enterobacterales	Enterobacteriaceae	Shigella	Shigella flexneri
PJS42677	s-606-	C148	Bacteria	Proteobacteria	Gammaproteobacteria	Vibrionales	Vibrionaceae	Vibrio	Vibrio cholerae
PVK40278	s-875-	C14	Bacteria	Proteobacteria	Gammaproteobacteria	Enterobacterales	Enterobacteriaceae	Salmonella	Salmonella enterica
OCS51703	s-13556-	C166	Bacteria	Proteobacteria	Betaproteobacteria	Burkholderiales	Burkholderiaceae	Ralstonia	Ralstonia pickettii
KNO70212	s-877-	C84	Bacteria	Proteobacteria	Gammaproteobacteria	Enterobacterales	Enterobacteriaceae	Salmonella	Salmonella enterica
APH41415	s-22624-	C4	Bacteria	Spirochaetes	Spirochaetia	-	Leptospiraceae	Leptospira	Leptospira interrogans
CZX92808	s-1976-	C84	Bacteria	Proteobacteria	Gammaproteobacteria	Enterobacterales	Enterobacteriaceae	Enterobacter	Enterobacter cloacae
WP_018410044	s-15073-	C3	Bacteria	Proteobacteria	Betaproteobacteria	Nitrosomonadales	Sterolibacteriaceae	Methyloversatilis	Methyloversatilis thermotolerans
AEF04207	s-7561-	C166	Bacteria	Proteobacteria	Gammaproteobacteria	Alteromonadales	Alteromonadaceae	Alteromonas	Alteromonas naphthalenivorans
KKB96540	s-12221-	C143	Bacteria	Proteobacteria	Alphaproteobacteria	Rickettsiales	-	Candidatus Arcanobacter	Candidatus Arcanobacter lacustris
EQV14651	s-72-	C14	Bacteria	Proteobacteria	Gammaproteobacteria	Enterobacterales	Enterobacteriaceae	Escherichia	Escherichia coli
WP_091486899	s-21359-	C4	Bacteria	Firmicutes	Bacilli	Lactobacillales	Carnobacteriaceae	Alkalibacterium	Alkalibacterium putridalgicola
OYX17254	s-27422-	C122	Bacteria	Proteobacteria	Alphaproteobacteria	Sphingomonadales	-	-	Sphingomonadales bacterium 32-67-7
CHI18317	s-364-	C84	Bacteria	Proteobacteria	Gammaproteobacteria	Enterobacterales	Enterobacteriaceae	Salmonella	Salmonella enterica
WP_016899221	s-7372-	C14	Bacteria	Proteobacteria	Gammaproteobacteria	Alteromonadales	Pseudoalteromonadaceae	Pseudoalteromonas	-
RAY66475	s-34150-	C14	Bacteria	Proteobacteria	Gammaproteobacteria	Enterobacterales	Enterobacteriaceae	Enterobacter	Enterobacter hormaechei
WP_104952905	s-31165-	C166	Bacteria	Proteobacteria	Alphaproteobacteria	Sphingomonadales	Sphingomonadaceae	Sphingobium	Sphingobium sp. SCG-1
ABY42825	s-8241-	C4	Bacteria	Firmicutes	Bacilli	Bacillales	Bacillaceae	Bacillus	Bacillus mycoides
OOX26801	s-587-	C148	Bacteria	Proteobacteria	Gammaproteobacteria	Vibrionales	Vibrionaceae	Vibrio	Vibrio parahaemolyticus
ETM66342	s-2132-	C148	Bacteria	Proteobacteria	Gammaproteobacteria	Pseudomonadales	Pseudomonadaceae	Pseudomonas	Pseudomonas sp. M1
EDL55004	s-1013-	C148	Bacteria	Proteobacteria	Gammaproteobacteria	Vibrionales	Vibrionaceae	Vibrio	Vibrio shilonii
PUF87768	s-28603-	C150	Bacteria	Firmicutes	Bacilli	Bacillales	Bacillaceae	Geobacillus	Geobacillus sp. LYN3
EQL90915	s-3196-	C166	Bacteria	Proteobacteria	Gammaproteobacteria	Vibrionales	Vibrionaceae	Vibrio	Vibrio parahaemolyticus
ASU97280	s-5547-	C4	Bacteria	Firmicutes	Bacilli	Bacillales	Bacillaceae	Bacillus	Bacillus subtilis
PWU71866	s-33244-	C122	Bacteria	Proteobacteria	Alphaproteobacteria	Rhizobiales	Brucellaceae	Ochrobactrum	Ochrobactrum sp. POC9
WP_107901277	s-32592-	C150	Bacteria	Firmicutes	Bacilli	Bacillales	Bacillaceae	Bacillus	Bacillus sp. OV186
WP_087950286	s-25783-	C125	Bacteria	Firmicutes	Bacilli	Bacillales	Bacillaceae	Bacillus	Bacillus thuringiensis
KVB59165	s-9833-	C100	Bacteria	Proteobacteria	Betaproteobacteria	Burkholderiales	Burkholderiaceae	Burkholderia	Burkholderia cepacia
WP_075619452	s-23470-	C4	Bacteria	Firmicutes	Bacilli	Bacillales	Planococcaceae	Paenisporosarcina	Paenisporosarcina indica
PBZ66746	s-1952-	C149	Bacteria	Proteobacteria	Gammaproteobacteria	Pseudomonadales	Pseudomonadaceae	Pseudomonas	Pseudomonas aeruginosa
WP_044184233	s-4073-	C166	Bacteria	Proteobacteria	Gammaproteobacteria	Enterobacterales	Enterobacteriaceae	Metakosakonia	Metakosakonia massiliensis
WP_064016880	s-18435-	C150	Bacteria	Firmicutes	Bacilli	Bacillales	Paenibacillaceae	Brevibacillus	Brevibacillus sp. SKDU10
PNB09921	s-15906-	C149	Bacteria	Proteobacteria	Gammaproteobacteria	Pseudomonadales	Pseudomonadaceae	Pseudomonas	Pseudomonas sp. FW306-02-H05-BA
KSQ57630	s-11039-	C149	Bacteria	Proteobacteria	Gammaproteobacteria	Pseudomonadales	Pseudomonadaceae	Pseudomonas	Pseudomonas aeruginosa
ALS99087	s-16703-	C166	Bacteria	Proteobacteria	Gammaproteobacteria	Alteromonadales	Alteromonadaceae	Lacimicrobium	Lacimicrobium alkaliphilum
WP_040508246	s-4577-	C4	Bacteria	Spirochaetes	Spirochaetia	-	Leptospiraceae	Leptospira	-
ODE98750	s-727-	C46	Bacteria	Firmicutes	Bacilli	Bacillales	Listeriaceae	Listeria	Listeria monocytogenes
PFO60427	s-8590-	C4	Bacteria	Firmicutes	Bacilli	Bacillales	Bacillaceae	Bacillus	Bacillus cereus
OEX77280	s-20107-	C115	Bacteria	Proteobacteria	Epsilonproteobacteria	Campylobacterales	Campylobacteraceae	Campylobacter	Campylobacter coli
PRS78617	s-32027-	C4	Bacteria	Firmicutes	Bacilli	Bacillales	Bacillaceae	Bacillus	Bacillus sp. GBSW2
RFE71460	s-168-	C84	Bacteria	Proteobacteria	Gammaproteobacteria	Enterobacterales	Enterobacteriaceae	Salmonella	Salmonella enterica
PMU40422	s-30865-	C166	Bacteria	Proteobacteria	Gammaproteobacteria	Pseudomonadales	Pseudomonadaceae	Pseudomonas	Pseudomonas sp. FW305-47B
OWL70200	s-826-	C85	Bacteria	Proteobacteria	Gammaproteobacteria	Vibrionales	Vibrionaceae	Vibrio	Vibrio parahaemolyticus
EKM27221	s-4605-	C166	Bacteria	Proteobacteria	Gammaproteobacteria	Vibrionales	Vibrionaceae	Vibrio	Vibrio sp. HENC-03
WP_056414696	s-16004-	C90	Bacteria	Proteobacteria	Alphaproteobacteria	Sphingomonadales	Sphingomonadaceae	Sphingomonas	Sphingomonas sp. Leaf28
WP_090394769	s-21390-	C100	Bacteria	Firmicutes	Clostridia	Clostridiales	Lachnospiraceae	Pseudobutyrivibrio	Pseudobutyrivibrio sp. C4
WP_032711350	s-1337-	C14	Bacteria	Proteobacteria	Gammaproteobacteria	Enterobacterales	Enterobacteriaceae	Klebsiella	Klebsiella aerogenes
KRG80407	s-10309-	C81	Bacteria	Proteobacteria	Gammaproteobacteria	Xanthomonadales	Xanthomonadaceae	Stenotrophomonas	Stenotrophomonas pavanii
WP_058834635	s-16923-	C151	Bacteria	Proteobacteria	Gammaproteobacteria	Xanthomonadales	Xanthomonadaceae	Luteimonas	Luteimonas abyssi
AWM85436	s-33187-	C141	Bacteria	Proteobacteria	Alphaproteobacteria	Rhizobiales	Methylobacteriaceae	Microvirga	Microvirga sp. 17 mud 1-3
KZQ28776	s-3364-	C90	Bacteria	Proteobacteria	Gammaproteobacteria	Enterobacterales	Enterobacteriaceae	Enterobacter	-
RFF19218	s-168-	C84	Bacteria	Proteobacteria	Gammaproteobacteria	Enterobacterales	Enterobacteriaceae	Salmonella	Salmonella enterica
ERS84272	s-14769-	C149	Bacteria	Proteobacteria	Gammaproteobacteria	Alteromonadales	Alteromonadaceae	Marinobacter	Marinobacter sp. EVN1
ELK54519	s-13128-	C37	Archaea	Euryarchaeota	Halobacteria	Haloferacales	Haloferacaceae	Haloferax	Haloferax sp. BAB2207
SAH79924	s-2727-	C14	Bacteria	Proteobacteria	Gammaproteobacteria	Enterobacterales	Enterobacteriaceae	Enterobacter	Enterobacter cloacae
WP_113829791	s-34852-	C150	Bacteria	Actinobacteria	Actinobacteria	Geodermatophilales	Geodermatophilaceae	Blastococcus	Blastococcus sp. TF02A-30
CVB70893	s-5496-	C14	Bacteria	Proteobacteria	Gammaproteobacteria	Enterobacterales	Yersiniaceae	Serratia	Serratia marcescens
PER09877	s-28789-	C46	Bacteria	Firmicutes	Bacilli	Bacillales	Bacillaceae	Bacillus	Bacillus cereus
WP_085293202	s-25476-	C4	Bacteria	Firmicutes	Clostridia	Clostridiales	Clostridiaceae	Clostridium	Clostridium botulinum
AAA23798	s-1774-	C84	Bacteria	Proteobacteria	Gammaproteobacteria	Enterobacterales	Enterobacteriaceae	Escherichia	Escherichia coli
SRG65621	s-1496-	C84	Bacteria	Proteobacteria	Gammaproteobacteria	Enterobacterales	Enterobacteriaceae	Shigella	Shigella flexneri
RAX51735	s-34139-	C137	Bacteria	Proteobacteria	Epsilonproteobacteria	Campylobacterales	Helicobacteraceae	Helicobacter	Helicobacter sp. 11-8110
WP_092467787	s-21963-	C104	Bacteria	Firmicutes	Clostridia	Clostridiales	Peptococcaceae	Desulfallas	Desulfallas arcticus
SDC73456	s-20876-	C71	Bacteria	Proteobacteria	Alphaproteobacteria	Rhodobacterales	Rhodobacteraceae	Ruegeria	Ruegeria marina
AKB67434	s-9591-	C86	Archaea	Euryarchaeota	Methanomicrobia	Methanosarcinales	Methanosarcinaceae	Methanosarcina	Methanosarcina mazei
AAG14365	s-11629-	C122	Bacteria	Proteobacteria	Alphaproteobacteria	Rhizobiales	Rhizobiaceae	Agrobacterium	Agrobacterium sp. H13-3
OWU32638	s-593-	C148	Bacteria	Proteobacteria	Gammaproteobacteria	Vibrionales	Vibrionaceae	Vibrio	Vibrio parahaemolyticus
WP_037090919	s-13842-	C122	Bacteria	Proteobacteria	Alphaproteobacteria	Rhizobiales	Rhizobiaceae	Rhizobium	-
COT17055	s-8908-	C46	Bacteria	Firmicutes	Bacilli	Lactobacillales	Streptococcaceae	Streptococcus	Streptococcus pneumoniae
WP_071005213	s-21283-	C122	Bacteria	Proteobacteria	Alphaproteobacteria	Rhizobiales	Rhizobiaceae	Rhizobium	Rhizobium sp. LCM 4573
AEW90846	s-11615-	C84	Bacteria	Proteobacteria	Gammaproteobacteria	Enterobacterales	Enterobacteriaceae	Salmonella	Salmonella enterica
WP_113577416	s-34948-	C141	Bacteria	Proteobacteria	Alphaproteobacteria	Rhizobiales	-	-	Rhizobiales bacterium
KTP69398	s-877-	C84	Bacteria	Proteobacteria	Gammaproteobacteria	Enterobacterales	Enterobacteriaceae	Salmonella	Salmonella enterica
AAR10659	s-11257-	C84	Bacteria	Proteobacteria	Gammaproteobacteria	Enterobacterales	Enterobacteriaceae	Salmonella	Salmonella enterica
PJZ49628	s-30083-	C4	Bacteria	Spirochaetes	Spirochaetia	-	Leptospiraceae	Leptospira	Leptospira sp. FH4-C-A2
AWS20901	s-33537-	C16	Bacteria	Spirochaetes	Spirochaetia	-	Leptospiraceae	Leptospira	Leptospira sp.
ART22826	s-93-	C166	Bacteria	Proteobacteria	Gammaproteobacteria	Enterobacterales	Enterobacteriaceae	Escherichia	Escherichia coli
ARF50066	s-5661-	C90	Bacteria	Proteobacteria	Gammaproteobacteria	Enterobacterales	Erwiniaceae	Pantoea	Pantoea stewartii
OYN58556	s-727-	C46	Bacteria	Firmicutes	Bacilli	Bacillales	Listeriaceae	Listeria	Listeria monocytogenes
WP_097420735	s-28726-	C84	Bacteria	Proteobacteria	Gammaproteobacteria	Enterobacterales	Enterobacteriaceae	Escherichia	Escherichia coli
KFZ36909	s-5044-	C166	Bacteria	Proteobacteria	Gammaproteobacteria	Alteromonadales	Shewanellaceae	Shewanella	Shewanella mangrovi
WP_046119787	s-3722-	C122	Bacteria	Proteobacteria	Alphaproteobacteria	Rhizobiales	Rhizobiaceae	-	-
AKO93703	s-2835-	C150	Bacteria	Firmicutes	Bacilli	Bacillales	Bacillaceae	Bacillus	Bacillus filamentosus
STY26135	s-32723-	C113	Bacteria	Proteobacteria	Gammaproteobacteria	Legionellales	Legionellaceae	Legionella	Legionella taurinensis
CCH22742	s-13734-	C159	Bacteria	Proteobacteria	Gammaproteobacteria	Enterobacterales	Enterobacteriaceae	Salmonella	Salmonella enterica
EQV01520	s-74-	C84	Bacteria	Proteobacteria	Gammaproteobacteria	Enterobacterales	Enterobacteriaceae	Escherichia	Escherichia coli
CVI18622	s-7149-	C122	Bacteria	Proteobacteria	Alphaproteobacteria	Rhizobiales	Rhizobiaceae	Agrobacterium	Agrobacterium tumefaciens
KRG62962	s-16391-	C151	Bacteria	Proteobacteria	Gammaproteobacteria	Xanthomonadales	Xanthomonadaceae	Stenotrophomonas	Stenotrophomonas humi
OZT82030	s-799-	C148	Bacteria	Proteobacteria	Gammaproteobacteria	Vibrionales	Vibrionaceae	Vibrio	Vibrio sp. 03_296
ANU85844	s-166-	C84	Bacteria	Proteobacteria	Gammaproteobacteria	Enterobacterales	Enterobacteriaceae	Salmonella	Salmonella enterica
DAA90084	s-28373-	C103	Bacteria	Candidatus Melainabacteria	-	Candidatus Gastranaerophilales	-	-	Candidatus Gastranaerophilales bacterium HUM_5
DAA84768	s-28360-	C47	Bacteria	Candidatus Melainabacteria	-	Candidatus Gastranaerophilales	-	-	Candidatus Gastranaerophilales bacterium HUM_3
WP_096886765	s-28547-	C150	Bacteria	Firmicutes	Bacilli	Bacillales	Paenibacillaceae	Brevibacillus	Brevibacillus laterosporus
PME17392	s-600-	C148	Bacteria	Proteobacteria	Gammaproteobacteria	Vibrionales	Vibrionaceae	Vibrio	Vibrio cyclitrophicus
CNI00500	s-11813-	C40	Bacteria	Proteobacteria	Gammaproteobacteria	Enterobacterales	Yersiniaceae	Yersinia	Yersinia enterocolitica
WP_000586164	s-8635-	C4	Bacteria	Spirochaetes	Spirochaetia	-	Leptospiraceae	Leptospira	Leptospira interrogans
PQZ14402	s-4246-	C4	Bacteria	Proteobacteria	Gammaproteobacteria	Enterobacterales	Enterobacteriaceae	Cronobacter	Cronobacter sakazakii
WP_013714969	s-12609-	C149	Bacteria	Proteobacteria	Gammaproteobacteria	Pseudomonadales	Pseudomonadaceae	Pseudomonas	Pseudomonas mendocina
WP_037530810	s-5028-	C90	Bacteria	Proteobacteria	Alphaproteobacteria	Sphingomonadales	Sphingomonadaceae	Sphingomonas	Sphingomonas sp. Ant20
PVU25630	s-3983-	C148	Bacteria	Proteobacteria	Gammaproteobacteria	Enterobacterales	Yersiniaceae	Yersinia	Yersinia pestis
AIY82086	s-3350-	C4	Bacteria	Firmicutes	Clostridia	Clostridiales	Clostridiaceae	Clostridium	Clostridium botulinum
3A5X_A	s-10991-	C84	Bacteria	Proteobacteria	Gammaproteobacteria	Enterobacterales	Enterobacteriaceae	Salmonella	Salmonella enterica
ANL26585	s-7072-	C122	Bacteria	Proteobacteria	Alphaproteobacteria	Rhizobiales	Rhizobiaceae	Rhizobium	Rhizobium phaseoli
OUJ52289	s-25891-	C148	Bacteria	Proteobacteria	Gammaproteobacteria	Vibrionales	Vibrionaceae	Vibrio	Vibrio parahaemolyticus
CSH56384	s-2589-	C84	Bacteria	Proteobacteria	Gammaproteobacteria	Enterobacterales	Enterobacteriaceae	Shigella	Shigella sonnei
WP_112260980	s-34356-	C122	Bacteria	Proteobacteria	Alphaproteobacteria	Rhizobiales	-	-	Rhizobiales bacterium
OFM79460	s-1952-	C149	Bacteria	Proteobacteria	Gammaproteobacteria	Pseudomonadales	Pseudomonadaceae	Pseudomonas	Pseudomonas sp. HMSC058C05
WP_076576284	s-23515-	C166	Bacteria	Proteobacteria	Gammaproteobacteria	Aeromonadales	Aeromonadaceae	Aeromonas	Aeromonas sp. RU39B
SFG21964	s-12453-	C141	Bacteria	Proteobacteria	Alphaproteobacteria	Rhizobiales	Methylobacteriaceae	Methylobacterium	Methylobacterium phyllosphaerae
OVG02244	s-18644-	C166	Bacteria	Proteobacteria	Gammaproteobacteria	Enterobacterales	Enterobacteriaceae	Escherichia	Escherichia coli
WP_016535311	s-11799-	C166	Bacteria	Proteobacteria	Gammaproteobacteria	Enterobacterales	Enterobacteriaceae	Cedecea	Cedecea davisae
AII15363	s-211-	C127	Bacteria	Proteobacteria	Epsilonproteobacteria	Campylobacterales	Campylobacteraceae	Campylobacter	Campylobacter iguaniorum
OEZ71982	s-20191-	C3	Bacteria	Proteobacteria	Betaproteobacteria	Burkholderiales	Oxalobacteraceae	Janthinobacterium	Janthinobacterium sp. HH103
CIM35343	s-364-	C84	Bacteria	Proteobacteria	Gammaproteobacteria	Enterobacterales	Enterobacteriaceae	Salmonella	Salmonella enterica
PCD55011	s-63-	C84	Bacteria	Proteobacteria	Gammaproteobacteria	Enterobacterales	Enterobacteriaceae	Escherichia	Escherichia coli
OKQ16470	s-13290-	C166	Bacteria	Proteobacteria	Gammaproteobacteria	Vibrionales	Vibrionaceae	Vibrio	Vibrio antiquarius
WP_070290419	s-19959-	C115	Bacteria	Proteobacteria	Epsilonproteobacteria	Campylobacterales	Campylobacteraceae	Campylobacter	Campylobacter jejuni
EMS08738	s-42-	C14	Bacteria	Proteobacteria	Gammaproteobacteria	Enterobacterales	Enterobacteriaceae	Escherichia	Escherichia coli
AKB37569	s-9553-	C86	Archaea	Euryarchaeota	Methanomicrobia	Methanosarcinales	Methanosarcinaceae	Methanosarcina	Methanosarcina siciliae
OTW02452	s-587-	C148	Bacteria	Proteobacteria	Gammaproteobacteria	Vibrionales	Vibrionaceae	Vibrio	Vibrio parahaemolyticus
OEF70838	s-1571-	C85	Bacteria	Proteobacteria	Gammaproteobacteria	Vibrionales	Vibrionaceae	Vibrio	Vibrio tasmaniensis
BAD13291	s-2090-	C4	Bacteria	Spirochaetes	Spirochaetia	-	Leptospiraceae	Leptospira	Leptospira borgpetersenii
AEQ96507	s-13896-	C149	Bacteria	Proteobacteria	Gammaproteobacteria	Xanthomonadales	Xanthomonadaceae	Xanthomonas	Xanthomonas oryzae
KQC47678	s-9777-	C4	Bacteria	Firmicutes	Bacilli	Bacillales	Bacillaceae	Geobacillus	Geobacillus sp. Sah69
OEO37673	s-2069-	C46	Bacteria	Firmicutes	Bacilli	Bacillales	Listeriaceae	Listeria	Listeria monocytogenes
RBH30191	s-4024-	C149	Bacteria	Proteobacteria	Gammaproteobacteria	Xanthomonadales	Xanthomonadaceae	Xanthomonas	Xanthomonas oryzae
KKJ95697	s-13979-	C14	Bacteria	Proteobacteria	Gammaproteobacteria	Pseudomonadales	Pseudomonadaceae	Pseudomonas	Pseudomonas stutzeri
WP_078032775	s-24102-	C166	Bacteria	Proteobacteria	Betaproteobacteria	Burkholderiales	Oxalobacteraceae	Massilia	Massilia sp. KIM
PRS82894	s-8662-	C4	Bacteria	Firmicutes	Bacilli	Bacillales	Bacillaceae	Bacillus	Bacillus sp. CJCL2
OZG41881	s-27499-	C166	Bacteria	Proteobacteria	Gammaproteobacteria	Aeromonadales	Aeromonadaceae	Aeromonas	Aeromonas sp. A35_P
AJZ90001	s-3814-	C4	Bacteria	Proteobacteria	Gammaproteobacteria	Enterobacterales	Enterobacteriaceae	Klebsiella	Klebsiella michiganensis
STH29989	s-71-	C14	Bacteria	Proteobacteria	Gammaproteobacteria	Enterobacterales	Enterobacteriaceae	Escherichia	Escherichia coli
WP_113591731	s-34242-	C85	Bacteria	Proteobacteria	Gammaproteobacteria	Vibrionales	Vibrionaceae	Vibrio	Vibrio sp. 2017V-1070
AKB52021	s-9645-	C86	Archaea	Euryarchaeota	Methanomicrobia	Methanosarcinales	Methanosarcinaceae	Methanosarcina	Methanosarcina barkeri
WP_059309791	s-17076-	C149	Bacteria	Proteobacteria	Gammaproteobacteria	Pseudomonadales	Pseudomonadaceae	Pseudomonas	Pseudomonas aeruginosa
STO96913	s-35220-	C127	Bacteria	Proteobacteria	Epsilonproteobacteria	Campylobacterales	Helicobacteraceae	Helicobacter	Helicobacter canis
AOE42738	s-5485-	C138	Bacteria	Proteobacteria	Gammaproteobacteria	Enterobacterales	Erwiniaceae	Pantoea	Pantoea agglomerans
SDP93350	s-20908-	C149	Bacteria	Proteobacteria	Betaproteobacteria	Burkholderiales	Comamonadaceae	Rhodoferax	Albidiferax sp. OV413
WP_046921478	s-3525-	C4	Bacteria	Firmicutes	Bacilli	Lactobacillales	Lactobacillaceae	Lactobacillus	Lactobacillus ruminis
CZH10210	s-5431-	C113	Bacteria	Proteobacteria	Gammaproteobacteria	Legionellales	Legionellaceae	Legionella	Legionella pneumophila
KYZ37007	s-587-	C148	Bacteria	Proteobacteria	Gammaproteobacteria	Vibrionales	Vibrionaceae	Vibrio	Vibrio parahaemolyticus
STX82952	s-2190-	C113	Bacteria	Proteobacteria	Gammaproteobacteria	Legionellales	Legionellaceae	Legionella	Legionella pneumophila
WP_112824243	s-34574-	C122	Bacteria	Proteobacteria	Alphaproteobacteria	Rhizobiales	-	-	Rhizobiales bacterium
BAA19442	s-12891-	C4	Bacteria	Spirochaetes	Spirochaetia	Spirochaetales	Borreliaceae	Borreliella	Borreliella garinii
KDU18135	s-56-	C14	Bacteria	Proteobacteria	Gammaproteobacteria	Enterobacterales	Enterobacteriaceae	Escherichia	Escherichia coli
ASM02833	s-26987-	C14	Bacteria	Proteobacteria	Gammaproteobacteria	Enterobacterales	Yersiniaceae	Serratia	Serratia marcescens
WP_111347458	s-33824-	C122	Bacteria	Proteobacteria	Alphaproteobacteria	Rhodobacterales	Rhodobacteraceae	Acuticoccus	Acuticoccus sp. PTG4-2
5TFY_M	s-22641-	C86	Archaea	Euryarchaeota	Methanomicrobia	Methanomicrobiales	Methanospirillaceae	Methanospirillum	Methanospirillum hungatei
ACF35766	s-13623-	C84	Bacteria	Proteobacteria	Gammaproteobacteria	Enterobacterales	Enterobacteriaceae	Salmonella	Salmonella enterica
WP_052773584	s-10540-	C115	Bacteria	Proteobacteria	Epsilonproteobacteria	Campylobacterales	Campylobacteraceae	Campylobacter	Campylobacter jejuni
WP_098047414	s-28869-	C46	Bacteria	Firmicutes	Bacilli	Bacillales	Bacillaceae	Bacillus	Bacillus wiedmannii
WP_113791867	s-34759-	C71	Bacteria	Proteobacteria	Alphaproteobacteria	Rhodobacterales	Rhodobacteraceae	Ruegeria	Ruegeria sp. A3M17
OCJ38975	s-18986-	C14	Bacteria	Proteobacteria	Gammaproteobacteria	Enterobacterales	Yersiniaceae	Serratia	Serratia sp. 14-2641
KKF70262	s-2732-	C138	Bacteria	Proteobacteria	Gammaproteobacteria	Vibrionales	Vibrionaceae	Vibrio	Vibrio parahaemolyticus
KIH17880	s-78-	C14	Bacteria	Proteobacteria	Gammaproteobacteria	Enterobacterales	Enterobacteriaceae	Escherichia	Escherichia coli
OSA63192	s-2069-	C46	Bacteria	Firmicutes	Bacilli	Bacillales	Listeriaceae	Listeria	Listeria monocytogenes
PDJ14789	s-2069-	C46	Bacteria	Firmicutes	Bacilli	Bacillales	Listeriaceae	Listeria	Listeria monocytogenes
OCF99219	s-18936-	C90	Bacteria	Proteobacteria	Gammaproteobacteria	Orbales	Orbaceae	Gilliamella	Gilliamella apicola
PPP63919	s-31501-	C14	Bacteria	Proteobacteria	Gammaproteobacteria	Enterobacterales	Enterobacteriaceae	Enterobacter	Enterobacter hormaechei
WP_069937212	s-19872-	C106	Bacteria	Firmicutes	Bacilli	Bacillales	Bacillaceae	Domibacillus	Domibacillus iocasae
ELX20753	s-166-	C84	Bacteria	Proteobacteria	Gammaproteobacteria	Enterobacterales	Enterobacteriaceae	Salmonella	Salmonella enterica
WP_047149282	s-3049-	C14	Bacteria	Proteobacteria	Gammaproteobacteria	Enterobacterales	Enterobacteriaceae	-	-
RGW38138	s-154-	C14	Bacteria	Proteobacteria	Gammaproteobacteria	Enterobacterales	Enterobacteriaceae	Escherichia	Escherichia coli
KXV08594	s-13017-	C71	Bacteria	Proteobacteria	Alphaproteobacteria	Rhodospirillales	Acetobacteraceae	Gluconobacter	Gluconobacter oxydans
WP_096268241	s-28088-	C166	Bacteria	Proteobacteria	Gammaproteobacteria	Enterobacterales	Enterobacteriaceae	Escherichia	Escherichia coli
KQW51872	s-16222-	C166	Bacteria	Proteobacteria	Betaproteobacteria	Burkholderiales	Comamonadaceae	Pelomonas	Pelomonas sp. Root405
PZD60198	s-3649-	C90	Bacteria	Proteobacteria	Gammaproteobacteria	Enterobacterales	Erwiniaceae	Pantoea	Pantoea ananatis
OES91621	s-727-	C46	Bacteria	Firmicutes	Bacilli	Bacillales	Listeriaceae	Listeria	Listeria monocytogenes
PUO62784	s-905-	C84	Bacteria	Proteobacteria	Gammaproteobacteria	Enterobacterales	Enterobacteriaceae	Salmonella	Salmonella enterica
OQU31538	s-587-	C148	Bacteria	Proteobacteria	Gammaproteobacteria	Vibrionales	Vibrionaceae	Vibrio	Vibrio parahaemolyticus
AVD89243	s-2082-	C166	Bacteria	Proteobacteria	Gammaproteobacteria	Pseudomonadales	Pseudomonadaceae	Pseudomonas	Pseudomonas sp. SWI44
WP_068595481	s-18304-	C150	Bacteria	Firmicutes	Bacilli	Bacillales	Paenibacillaceae	Paenibacillus	Paenibacillus macquariensis
WP_072428968	s-22343-	C143	Bacteria	Proteobacteria	Betaproteobacteria	Burkholderiales	Burkholderiaceae	Chitinimonas	Chitinimonas taiwanensis
SCZ28199	s-20367-	C166	Bacteria	Proteobacteria	Gammaproteobacteria	Pseudomonadales	Pseudomonadaceae	Pseudomonas	Pseudomonas sp. NFACC44-2
KGV79559	s-2381-	C166	Bacteria	Proteobacteria	Betaproteobacteria	Burkholderiales	Burkholderiaceae	Burkholderia	Burkholderia pseudomallei
OXE24881	s-593-	C148	Bacteria	Proteobacteria	Gammaproteobacteria	Vibrionales	Vibrionaceae	Vibrio	Vibrio parahaemolyticus
ABD64454	s-8760-	C46	Bacteria	Firmicutes	Bacilli	Bacillales	Bacillaceae	Bacillus	Bacillus thuringiensis
OCJ26730	s-7068-	C122	Bacteria	Proteobacteria	Alphaproteobacteria	Rhizobiales	Rhizobiaceae	Agrobacterium	Agrobacterium sp. B133/95
OEW45334	s-19985-	C115	Bacteria	Proteobacteria	Epsilonproteobacteria	Campylobacterales	Campylobacteraceae	Campylobacter	Campylobacter sp. BCW_6465
ANM41808	s-18679-	C141	Bacteria	Proteobacteria	Alphaproteobacteria	Rhizobiales	Rhizobiaceae	Rhizobium	Rhizobium sp. N741
KNG34573	s-93-	C166	Bacteria	Proteobacteria	Gammaproteobacteria	Enterobacterales	Enterobacteriaceae	Escherichia	Escherichia coli
SIT29765	s-5018-	C4	Bacteria	Proteobacteria	Alphaproteobacteria	Rhodospirillales	Rhodospirillaceae	Thalassospira	Thalassospira xiamenensis
WP_023493695	s-6889-	C166	Bacteria	Proteobacteria	Gammaproteobacteria	Methylococcales	Methylococcaceae	Methyloglobulus	Methyloglobulus morosus
ASI88796	s-26887-	C148	Bacteria	Proteobacteria	Gammaproteobacteria	Vibrionales	Vibrionaceae	Vibrio	Vibrio mediterranei
WP_058799513	s-16898-	C159	Bacteria	Proteobacteria	Gammaproteobacteria	Enterobacterales	Enterobacteriaceae	Salmonella	Salmonella enterica
OFW99669	s-20380-	C122	Bacteria	Proteobacteria	Alphaproteobacteria	-	-	-	Alphaproteobacteria bacterium RIFCSPHIGHO2_12_FULL_63_12
WP_112538203	s-34443-	C122	Bacteria	Proteobacteria	Alphaproteobacteria	Rhizobiales	-	-	Rhizobiales bacterium
OEX24392	s-9157-	C137	Bacteria	Proteobacteria	Epsilonproteobacteria	Campylobacterales	Campylobacteraceae	Campylobacter	Campylobacter coli
WP_097861224	s-28769-	C46	Bacteria	Firmicutes	Bacilli	Bacillales	Bacillaceae	Bacillus	Bacillus toyonensis
WP_086449822	s-25855-	C143	Bacteria	Proteobacteria	Alphaproteobacteria	Rhodobacterales	Rhodobacteraceae	Marivivens	Marivivens niveibacter
WP_035109465	s-5308-	C4	Bacteria	Firmicutes	Clostridia	Clostridiales	Clostridiaceae	Clostridium	Clostridium tetani
KGH01223	s-1324-	C3	Bacteria	Proteobacteria	Betaproteobacteria	Burkholderiales	Comamonadaceae	Comamonas	Comamonas testosteroni
PJS46529	s-604-	C148	Bacteria	Proteobacteria	Gammaproteobacteria	Vibrionales	Vibrionaceae	Vibrio	Vibrio cholerae
WP_088222031	s-23432-	C138	Bacteria	Proteobacteria	Gammaproteobacteria	Enterobacterales	Enterobacteriaceae	Enterobacter	Enterobacter kobei
PEB57461	s-28795-	C4	Bacteria	Firmicutes	Bacilli	Bacillales	Bacillaceae	Bacillus	Bacillus cereus
OQU41310	s-3196-	C166	Bacteria	Proteobacteria	Gammaproteobacteria	Vibrionales	Vibrionaceae	Vibrio	Vibrio parahaemolyticus
OMX02728	s-2381-	C166	Bacteria	Proteobacteria	Betaproteobacteria	Burkholderiales	Burkholderiaceae	Burkholderia	Burkholderia pseudomallei
CDN90185	s-14312-	C85	Bacteria	Proteobacteria	Betaproteobacteria	Burkholderiales	Comamonadaceae	Hydrogenophaga	Hydrogenophaga intermedia
EMN45479	s-3610-	C4	Bacteria	Spirochaetes	Spirochaetia	-	Leptospiraceae	Leptospira	Leptospira weilii
GAR08330	s-905-	C84	Bacteria	Proteobacteria	Gammaproteobacteria	Enterobacterales	Enterobacteriaceae	Salmonella	Salmonella enterica
POS94518	s-606-	C148	Bacteria	Proteobacteria	Gammaproteobacteria	Vibrionales	Vibrionaceae	Vibrio	Vibrio cholerae
WP_108001953	s-32447-	C122	Bacteria	Proteobacteria	Alphaproteobacteria	Rhizobiales	Brucellaceae	Mycoplana	Mycoplana dimorpha
SAE38355	s-17975-	C14	Bacteria	Proteobacteria	Gammaproteobacteria	Enterobacterales	Enterobacteriaceae	Enterobacter	Enterobacter cloacae
CGS23003	s-364-	C84	Bacteria	Proteobacteria	Gammaproteobacteria	Enterobacterales	Enterobacteriaceae	Salmonella	Salmonella enterica
KQJ28205	s-15961-	C84	Bacteria	Proteobacteria	Gammaproteobacteria	Enterobacterales	Enterobacteriaceae	Escherichia	Escherichia coli
WP_001219701	s-2203-	C46	Bacteria	Firmicutes	Bacilli	Bacillales	Bacillaceae	Bacillus	Bacillus thuringiensis
WP_022689487	s-6962-	C165	Bacteria	Proteobacteria	Alphaproteobacteria	Sphingomonadales	Sphingomonadaceae	-	Sphingomonas-like bacterium B12
WP_075123400	s-23231-	C150	Bacteria	Actinobacteria	Actinobacteria	Pseudonocardiales	Pseudonocardiaceae	Actinophytocola	Actinophytocola xanthii
WP_076540207	s-23693-	C149	Bacteria	Proteobacteria	Gammaproteobacteria	Alteromonadales	Shewanellaceae	Shewanella	Shewanella sp. UCD-KL21
CUH95360	s-15861-	C150	Bacteria	Firmicutes	Negativicutes	Selenomonadales	Sporomusaceae	Propionispora	Propionispora sp. 2/2-37
ORT39682	s-164-	C84	Bacteria	Proteobacteria	Gammaproteobacteria	Enterobacterales	Enterobacteriaceae	Escherichia	Escherichia coli
ESJ01554	s-2229-	C14	Bacteria	Proteobacteria	Gammaproteobacteria	Enterobacterales	Enterobacteriaceae	Salmonella	Salmonella enterica
KTC35829	s-16714-	C149	Bacteria	Proteobacteria	Gammaproteobacteria	Pseudomonadales	Pseudomonadaceae	Pseudomonas	Pseudomonas putida
WP_060979436	s-17407-	C166	Bacteria	Proteobacteria	-	-	-	-	-
PMK35307	s-30780-	C85	Bacteria	Proteobacteria	Gammaproteobacteria	Vibrionales	Vibrionaceae	Vibrio	Vibrio splendidus
WP_000079688	s-88-	C84	Bacteria	Proteobacteria	Gammaproteobacteria	Enterobacterales	Enterobacteriaceae	Escherichia	Escherichia coli
EMG96958	s-225-	C127	Bacteria	Proteobacteria	Epsilonproteobacteria	Campylobacterales	Helicobacteraceae	Helicobacter	Helicobacter pylori
OAQ12830	s-168-	C84	Bacteria	Proteobacteria	Gammaproteobacteria	Enterobacterales	Enterobacteriaceae	Salmonella	Salmonella enterica
RBD16765	s-4024-	C149	Bacteria	Proteobacteria	Gammaproteobacteria	Xanthomonadales	Xanthomonadaceae	Xanthomonas	Xanthomonas oryzae
WP_059804290	s-17149-	C166	Bacteria	Proteobacteria	Betaproteobacteria	Burkholderiales	Burkholderiaceae	Burkholderia	Burkholderia stagnalis
AQL43093	s-23850-	C37	Archaea	Euryarchaeota	Halobacteria	Halobacteriales	Haloarculaceae	Halorientalis	Halorientalis sp. IM1011
WP_069611320	s-19783-	C122	Bacteria	Proteobacteria	Alphaproteobacteria	Rhizobiales	Rhizobiaceae	Rhizobium	Rhizobium sp. YK2
WP_108085430	s-32472-	C84	Bacteria	Proteobacteria	Gammaproteobacteria	Enterobacterales	Enterobacteriaceae	Escherichia	Escherichia coli
OWG58734	s-69-	C84	Bacteria	Proteobacteria	Gammaproteobacteria	Enterobacterales	Enterobacteriaceae	Escherichia	Escherichia coli
ADN26823	s-9101-	C175	Bacteria	Spirochaetes	Spirochaetia	Spirochaetales	Borreliaceae	Borrelia	uncultured Borrelia sp.
WP_059342425	s-17127-	C84	Bacteria	Proteobacteria	Gammaproteobacteria	Enterobacterales	Enterobacteriaceae	Escherichia	Escherichia coli
ODW85952	s-4260-	C166	Bacteria	Proteobacteria	Gammaproteobacteria	Vibrionales	Vibrionaceae	Vibrio	Vibrio parahaemolyticus
OYW63100	s-27408-	C166	Bacteria	Proteobacteria	Hydrogenophilalia	Hydrogenophilales	-	-	Hydrogenophilales bacterium 12-64-13
WP_071275712	s-21620-	C150	Bacteria	Actinobacteria	Actinobacteria	Micrococcales	Microbacteriaceae	Curtobacterium	Curtobacterium sp. MMLR14_010
WP_096770452	s-28525-	C122	Bacteria	Proteobacteria	Alphaproteobacteria	Rhizobiales	Rhizobiaceae	Rhizobium	Rhizobium sophoriradicis
AOZ75141	s-2396-	C143	Bacteria	Firmicutes	Clostridia	Clostridiales	Clostridiaceae	Clostridium	Clostridium pasteurianum
WP_077097030	s-23775-	C143	Bacteria	Proteobacteria	Gammaproteobacteria	Aeromonadales	Aeromonadaceae	Aeromonas	Aeromonas hydrophila
CEM61362	s-6609-	C4	Bacteria	Spirochaetes	Spirochaetia	Spirochaetales	Spirochaetaceae	Treponema	Treponema phagedenis
KHM51708	s-4809-	C150	Bacteria	Firmicutes	Negativicutes	Selenomonadales	Selenomonadaceae	Anaerovibrio	Anaerovibrio lipolyticus
WP_032669597	s-5607-	C14	Bacteria	Proteobacteria	Gammaproteobacteria	Enterobacterales	Enterobacteriaceae	-	-
AGP88928	s-13655-	C166	Bacteria	Proteobacteria	Gammaproteobacteria	Alteromonadales	Alteromonadaceae	Alteromonas	Alteromonas mediterranea
ARA95568	s-27708-	C150	Bacteria	Firmicutes	Clostridia	Clostridiales	Clostridiaceae	Candidatus Arthromitus	Candidatus Arthromitus sp. SFB-mouse
WP_080325972	s-22469-	C150	Bacteria	Firmicutes	Negativicutes	Selenomonadales	Selenomonadaceae	Anaerovibrio	Anaerovibrio lipolyticus
ARQ99311	s-25746-	C143	Bacteria	Proteobacteria	Epsilonproteobacteria	Campylobacterales	Campylobacteraceae	Campylobacter	Campylobacter sp. NCTC 13003
WP_052919646	s-1060-	C84	Bacteria	Proteobacteria	Gammaproteobacteria	Enterobacterales	Enterobacteriaceae	Salmonella	Salmonella enterica
PKM33661	s-30309-	C149	Bacteria	Proteobacteria	Gammaproteobacteria	-	-	-	Gammaproteobacteria bacterium HGW-Gammaproteobacteria-12
EIT32253	s-2187-	C3	Bacteria	Proteobacteria	Gammaproteobacteria	Enterobacterales	Yersiniaceae	Yersinia	Yersinia pestis
OYB05952	s-132-	C14	Bacteria	Proteobacteria	Gammaproteobacteria	Enterobacterales	Enterobacteriaceae	Escherichia	Escherichia coli
WP_051696760	s-13022-	C122	Bacteria	Proteobacteria	Alphaproteobacteria	Rhizobiales	Rhizobiaceae	Agrobacterium	Agrobacterium rhizogenes
WP_092563040	s-21884-	C150	Bacteria	Firmicutes	Clostridia	Clostridiales	Lachnospiraceae	Lachnoclostridium	[Clostridium] populeti
PCU05096	s-2069-	C46	Bacteria	Firmicutes	Bacilli	Bacillales	Listeriaceae	Listeria	Listeria monocytogenes
EOQ48332	s-15232-	C14	Bacteria	Proteobacteria	Gammaproteobacteria	Enterobacterales	Enterobacteriaceae	Citrobacter	Citrobacter sp. KTE151
CSD18115	s-758-	C85	Bacteria	Proteobacteria	Gammaproteobacteria	Vibrionales	Vibrionaceae	Vibrio	Vibrio cholerae
SIY40202	s-2589-	C84	Bacteria	Proteobacteria	Gammaproteobacteria	Enterobacterales	Enterobacteriaceae	Shigella	Shigella sonnei
OCH34149	s-1973-	C148	Bacteria	Proteobacteria	Gammaproteobacteria	Vibrionales	Vibrionaceae	Aliivibrio	Aliivibrio fischeri
WP_037106054	s-14247-	C122	Bacteria	Proteobacteria	Alphaproteobacteria	Rhizobiales	Rhizobiaceae	Rhizobium	Rhizobium sp. OK665
WP_010241164	s-7723-	C4	Bacteria	Firmicutes	Clostridia	Clostridiales	Clostridiaceae	Clostridium	Clostridium arbusti
WP_109396453	s-33136-	C14	Bacteria	Proteobacteria	Gammaproteobacteria	Enterobacterales	Morganellaceae	Proteus	-
PHM64032	s-29320-	C14	Bacteria	Proteobacteria	Gammaproteobacteria	Enterobacterales	Morganellaceae	Xenorhabdus	Xenorhabdus stockiae
ABI54095	s-9148-	C175	Bacteria	Spirochaetes	Spirochaetia	Spirochaetales	Borreliaceae	Borrelia	Borrelia anserina
PJL30793	s-13350-	C81	Bacteria	Proteobacteria	Gammaproteobacteria	Xanthomonadales	Xanthomonadaceae	Stenotrophomonas	Stenotrophomonas maltophilia
WP_072240199	s-22991-	C115	Bacteria	Proteobacteria	Epsilonproteobacteria	Campylobacterales	Campylobacteraceae	Campylobacter	Campylobacter coli
OCI96762	s-18972-	C122	Bacteria	Proteobacteria	Alphaproteobacteria	Rhizobiales	Rhizobiaceae	Rhizobium	Rhizobium sp. AC27/96
ETM63428	s-6842-	C166	Bacteria	Proteobacteria	Gammaproteobacteria	Pseudomonadales	Pseudomonadaceae	Pseudomonas	Pseudomonas sp. M1
KLI71375	s-578-	C148	Bacteria	Proteobacteria	Gammaproteobacteria	Vibrionales	Vibrionaceae	Vibrio	Vibrio alginolyticus
WP_018950087	s-15024-	C149	Bacteria	Proteobacteria	Gammaproteobacteria	Chromatiales	Ectothiorhodospiraceae	Thioalkalivibrio	Thioalkalivibrio sp. ALMg11
POZ23792	s-31289-	C90	Bacteria	Proteobacteria	Gammaproteobacteria	Enterobacterales	Enterobacteriaceae	Lelliottia	Lelliottia sp. 7254-16
BBA33774	s-27921-	C3	Bacteria	Proteobacteria	Gammaproteobacteria	Methylococcales	Methylococcaceae	Methylocaldum	Methylocaldum marinum
WP_112596343	s-34469-	C122	Bacteria	Proteobacteria	Alphaproteobacteria	Rhizobiales	-	-	Rhizobiales bacterium
KXX92851	s-17673-	C46	Bacteria	Firmicutes	Bacilli	Bacillales	Bacillaceae	Bacillus	Bacillus cereus
PUV62401	s-28854-	C138	Bacteria	Proteobacteria	Gammaproteobacteria	Enterobacterales	Enterobacteriaceae	Cronobacter	Cronobacter sakazakii
WP_113307651	s-34780-	C122	Bacteria	Proteobacteria	Alphaproteobacteria	Rhizobiales	-	-	Rhizobiales bacterium
KQZ12197	s-16275-	C122	Bacteria	Proteobacteria	Alphaproteobacteria	Rhizobiales	Phyllobacteriaceae	Mesorhizobium	Mesorhizobium sp. Root552
OTY90708	s-5495-	C4	Bacteria	Firmicutes	Bacilli	Bacillales	Bacillaceae	Bacillus	Bacillus thuringiensis
CRF53384	s-364-	C84	Bacteria	Proteobacteria	Gammaproteobacteria	Enterobacterales	Enterobacteriaceae	Salmonella	Salmonella enterica
PTP99570	s-1581-	C148	Bacteria	Proteobacteria	Gammaproteobacteria	Vibrionales	Vibrionaceae	Vibrio	Vibrio splendidus
ONB11432	s-726-	C149	Bacteria	Proteobacteria	Betaproteobacteria	Burkholderiales	Burkholderiaceae	Burkholderia	Burkholderia pseudomallei
OEB43720	s-3196-	C166	Bacteria	Proteobacteria	Gammaproteobacteria	Vibrionales	Vibrionaceae	Vibrio	Vibrio parahaemolyticus
AXM85171	s-860-	C148	Bacteria	Proteobacteria	Gammaproteobacteria	Vibrionales	Vibrionaceae	Vibrio	Vibrio anguillarum
WP_046719188	s-3554-	C166	Bacteria	Proteobacteria	Gammaproteobacteria	Pseudomonadales	Pseudomonadaceae	Pseudomonas	Pseudomonas syringae
CUA93067	s-15954-	C151	Bacteria	Proteobacteria	Alphaproteobacteria	Rhodobacterales	Rhodobacteraceae	Pannonibacter	Pannonibacter indicus
PFD07573	s-28775-	C150	Bacteria	Firmicutes	Bacilli	Bacillales	Bacillaceae	Bacillus	Bacillus cereus
RBH37276	s-4024-	C149	Bacteria	Proteobacteria	Gammaproteobacteria	Xanthomonadales	Xanthomonadaceae	Xanthomonas	Xanthomonas oryzae
WP_065957854	s-19188-	C143	Bacteria	Proteobacteria	Acidithiobacillia	Acidithiobacillales	Acidithiobacillaceae	Acidithiobacillus	Acidithiobacillus thiooxidans
WP_033083808	s-5575-	C83	Bacteria	Proteobacteria	Gammaproteobacteria	Alteromonadales	Colwelliaceae	Colwellia	Colwellia psychrerythraea
ANR25464	s-2431-	C4	Bacteria	Firmicutes	Bacilli	Bacillales	Bacillaceae	Bacillus	Bacillus anthracis
RFF22405	s-869-	C84	Bacteria	Proteobacteria	Gammaproteobacteria	Enterobacterales	Enterobacteriaceae	Salmonella	Salmonella enterica
AHN36240	s-227-	C127	Bacteria	Proteobacteria	Epsilonproteobacteria	Campylobacterales	Helicobacteraceae	Helicobacter	Helicobacter pylori
WP_006110336	s-13183-	C183	Archaea	Euryarchaeota	Halobacteria	Natrialbales	Natrialbaceae	Natrialba	Natrialba asiatica
CZP13972	s-7436-	C113	Bacteria	Proteobacteria	Gammaproteobacteria	Legionellales	Legionellaceae	Legionella	Legionella pneumophila
PJG59625	s-29920-	C166	Bacteria	Proteobacteria	Gammaproteobacteria	Aeromonadales	Aeromonadaceae	Aeromonas	Aeromonas cavernicola
AEK68961	s-278-	C14	Bacteria	Proteobacteria	Gammaproteobacteria	Enterobacterales	Enterobacteriaceae	Salmonella	Salmonella enterica
WP_041345870	s-4470-	C4	Bacteria	Firmicutes	Clostridia	Clostridiales	Clostridiaceae	Clostridium	Clostridium botulinum
WP_052784195	s-10509-	C115	Bacteria	Proteobacteria	Epsilonproteobacteria	Campylobacterales	Campylobacteraceae	Campylobacter	Campylobacter coli
KMU52798	s-3075-	C14	Bacteria	Proteobacteria	Gammaproteobacteria	Enterobacterales	Yersiniaceae	Serratia	Serratia marcescens
PPB73401	s-31354-	C137	Bacteria	Proteobacteria	Epsilonproteobacteria	Campylobacterales	Campylobacteraceae	Campylobacter	Campylobacter hyointestinalis
KNW53883	s-166-	C84	Bacteria	Proteobacteria	Gammaproteobacteria	Enterobacterales	Enterobacteriaceae	Salmonella	Salmonella enterica
PFU66097	s-16367-	C4	Bacteria	Firmicutes	Bacilli	Bacillales	Bacillaceae	Bacillus	Bacillus megaterium
ARA95395	s-27651-	C150	Bacteria	Firmicutes	Clostridia	Clostridiales	Clostridiaceae	Candidatus Arthromitus	Candidatus Arthromitus sp. SFB-mouse
EMQ03087	s-605-	C85	Bacteria	Proteobacteria	Gammaproteobacteria	Vibrionales	Vibrionaceae	Vibrio	Vibrio cholerae
DAB03223	s-28426-	C84	Bacteria	Candidatus Melainabacteria	-	Candidatus Gastranaerophilales	-	-	Candidatus Gastranaerophilales bacterium HUM_10
PMF17839	s-1574-	C85	Bacteria	Proteobacteria	Gammaproteobacteria	Vibrionales	Vibrionaceae	Vibrio	Vibrio splendidus
AQL98422	s-858-	C148	Bacteria	Proteobacteria	Gammaproteobacteria	Vibrionales	Vibrionaceae	Vibrio	Vibrio anguillarum
RGP92091	s-1090-	C85	Bacteria	Proteobacteria	Gammaproteobacteria	Vibrionales	Vibrionaceae	Vibrio	Vibrio cholerae
CZV09999	s-17977-	C84	Bacteria	Proteobacteria	Gammaproteobacteria	Enterobacterales	Enterobacteriaceae	Enterobacter	Enterobacter cloacae
KWK63489	s-3849-	C166	Bacteria	Proteobacteria	Betaproteobacteria	Burkholderiales	Burkholderiaceae	Burkholderia	Burkholderia ubonensis
WP_096315925	s-28095-	C84	Bacteria	Proteobacteria	Gammaproteobacteria	Enterobacterales	Enterobacteriaceae	Escherichia	Escherichia coli
KJF25817	s-12063-	C3	Bacteria	Firmicutes	Clostridia	Clostridiales	Clostridiaceae	Clostridium	Clostridium aceticum
RAN09871	s-888-	C159	Bacteria	Proteobacteria	Gammaproteobacteria	Enterobacterales	Enterobacteriaceae	Salmonella	Salmonella enterica
OJI60488	s-624-	C148	Bacteria	Proteobacteria	Gammaproteobacteria	Vibrionales	Vibrionaceae	Vibrio	Vibrio fluvialis
WP_083143672	s-24938-	C148	Bacteria	Proteobacteria	Gammaproteobacteria	Vibrionales	Vibrionaceae	Vibrio	Vibrio parahaemolyticus
WP_111791860	s-34252-	C122	Bacteria	Proteobacteria	Alphaproteobacteria	Rhizobiales	-	-	Rhizobiales bacterium
OMQ53315	s-726-	C149	Bacteria	Proteobacteria	Betaproteobacteria	Burkholderiales	Burkholderiaceae	Burkholderia	Burkholderia pseudomallei
EAL15745	s-8677-	C4	Bacteria	Firmicutes	Bacilli	Bacillales	Bacillaceae	Bacillus	Bacillus cereus
PTU66435	s-32580-	C4	Bacteria	Proteobacteria	Betaproteobacteria	Neisseriales	Chromobacteriaceae	Chromobacterium	Chromobacterium sp. Panama
OQT78532	s-594-	C148	Bacteria	Proteobacteria	Gammaproteobacteria	Vibrionales	Vibrionaceae	Vibrio	Vibrio parahaemolyticus
PKH99750	s-30225-	C166	Bacteria	Proteobacteria	Gammaproteobacteria	Alteromonadales	Alteromonadaceae	Glaciecola	Glaciecola sp. 33A
WP_066229125	s-17724-	C150	Bacteria	Firmicutes	Bacilli	Bacillales	Bacillaceae	Bacillus	Bacillus sporothermodurans
WP_085898843	s-25544-	C166	Bacteria	Firmicutes	Bacilli	Lactobacillales	Lactobacillaceae	Lactobacillus	Lactobacillus acidipiscis
KOJ66936	s-10325-	C84	Bacteria	Proteobacteria	Gammaproteobacteria	Enterobacterales	Enterobacteriaceae	Salmonella	Salmonella enterica
OOM00908	s-24066-	C4	Bacteria	Firmicutes	Clostridia	Clostridiales	Clostridiaceae	Clostridium	Clostridium roseum
OKP85566	s-23054-	C150	Bacteria	Firmicutes	Bacilli	Bacillales	Paenibacillaceae	Paenibacillus	Paenibacillus sp. P32E
PNO78464	s-3635-	C166	Bacteria	Proteobacteria	Gammaproteobacteria	Enterobacterales	Enterobacteriaceae	Citrobacter	Citrobacter koseri
BAM37471	s-2662-	C4	Bacteria	Spirochaetes	Spirochaetia	-	Leptospiraceae	Leptospira	Leptospira sp. D-MZ07-13E
OHG70974	s-11248-	C84	Bacteria	Proteobacteria	Gammaproteobacteria	Enterobacterales	Enterobacteriaceae	Salmonella	Salmonella enterica
PJN58902	s-30009-	C166	Bacteria	Firmicutes	Bacilli	Bacillales	Paenibacillaceae	Paenibacillus	Paenibacillus sp. GM1FR
EMQ53358	s-604-	C148	Bacteria	Proteobacteria	Gammaproteobacteria	Vibrionales	Vibrionaceae	Vibrio	Vibrio cholerae
WP_013365815	s-7614-	C14	Bacteria	Proteobacteria	Gammaproteobacteria	Enterobacterales	Enterobacteriaceae	Pluralibacter	[Enterobacter] lignolyticus
KYW76940	s-81-	C14	Bacteria	Proteobacteria	Gammaproteobacteria	Enterobacterales	Enterobacteriaceae	Escherichia	Escherichia coli
ALL13578	s-9803-	C122	Bacteria	Proteobacteria	Alphaproteobacteria	Caulobacterales	Caulobacteraceae	Caulobacter	Caulobacter henricii
WP_007670328	s-12895-	C122	Bacteria	Proteobacteria	Alphaproteobacteria	-	-	-	alpha proteobacterium BAL199
PYG01081	s-33433-	C170	Bacteria	Actinobacteria	Actinobacteria	Micrococcales	Bogoriellaceae	Georgenia	Georgenia satyanarayanai
OOK25105	s-120-	C14	Bacteria	Proteobacteria	Gammaproteobacteria	Enterobacterales	Enterobacteriaceae	Escherichia	Escherichia coli
KPQ10742	s-13217-	C122	Bacteria	Proteobacteria	Alphaproteobacteria	Rhizobiales	Salinarimonadaceae	-	Salinarimonadaceae bacterium HL-109
OCT25768	s-9882-	C166	Bacteria	Proteobacteria	Gammaproteobacteria	Pseudomonadales	Pseudomonadaceae	Pseudomonas	Pseudomonas putida
EQI48790	s-3987-	C4	Bacteria	Firmicutes	Clostridia	Clostridiales	Peptostreptococcaceae	Clostridioides	Clostridioides difficile
AUZ41507	s-31244-	C4	Bacteria	Firmicutes	Bacilli	Bacillales	Bacillaceae	Bacillus	Bacillus sp. MBGLi79
WP_006828058	s-11886-	C150	Bacteria	Firmicutes	Bacilli	Bacillales	Planococcaceae	Planococcus	Planococcus antarcticus
CSW85559	s-2589-	C84	Bacteria	Proteobacteria	Gammaproteobacteria	Enterobacterales	Enterobacteriaceae	Shigella	Shigella sonnei
CAI49136	s-9360-	C183	Archaea	Euryarchaeota	Halobacteria	Halobacteriales	Haloarculaceae	Natronomonas	Natronomonas pharaonis
RGZ90314	s-31452-	C150	Bacteria	Firmicutes	Clostridia	Clostridiales	Lachnospiraceae	-	[Eubacterium] rectale
WP_064709873	s-18654-	C122	Bacteria	Proteobacteria	Alphaproteobacteria	Rhizobiales	Rhizobiaceae	Rhizobium	Rhizobium bangladeshense
ACQ51686	s-3208-	C4	Bacteria	Firmicutes	Clostridia	Clostridiales	Clostridiaceae	Clostridium	Clostridium botulinum
PCK33230	s-28271-	C166	Bacteria	Proteobacteria	Gammaproteobacteria	Alteromonadales	Pseudoalteromonadaceae	Pseudoalteromonas	Pseudoalteromonas piscicida
AGL61669	s-2286-	C4	Bacteria	Firmicutes	Clostridia	Clostridiales	Clostridiaceae	Clostridium	Clostridium botulinum
WP_107833243	s-32746-	C127	Bacteria	Proteobacteria	Epsilonproteobacteria	Campylobacterales	Campylobacteraceae	Campylobacter	Campylobacter concisus
WP_071208032	s-21605-	C122	Bacteria	Proteobacteria	Alphaproteobacteria	Rhizobiales	Rhizobiaceae	Agrobacterium	Agrobacterium vitis
OOV08751	s-24225-	C59	Bacteria	Proteobacteria	Betaproteobacteria	Burkholderiales	Comamonadaceae	Rhodoferax	Rhodoferax fermentans
ARK25516	s-25528-	C146	Bacteria	Firmicutes	Bacilli	Bacillales	Planococcaceae	Sporosarcina	Sporosarcina sp. P37
PWT56289	s-33224-	C148	Bacteria	Proteobacteria	Gammaproteobacteria	Vibrionales	Vibrionaceae	Vibrio	Vibrio parahaemolyticus
KYR46821	s-78-	C14	Bacteria	Proteobacteria	Gammaproteobacteria	Enterobacterales	Enterobacteriaceae	Escherichia	Escherichia coli
PUD10476	s-250-	C127	Bacteria	Proteobacteria	Epsilonproteobacteria	Campylobacterales	Helicobacteraceae	Helicobacter	Helicobacter pylori
CZI81416	s-7436-	C113	Bacteria	Proteobacteria	Gammaproteobacteria	Legionellales	Legionellaceae	Legionella	Legionella pneumophila
EZQ39230	s-56-	C14	Bacteria	Proteobacteria	Gammaproteobacteria	Enterobacterales	Enterobacteriaceae	Escherichia	Escherichia coli
PNM55231	s-937-	C148	Bacteria	Proteobacteria	Gammaproteobacteria	Vibrionales	Vibrionaceae	Vibrio	Vibrio harveyi
OSI38784	s-7249-	C59	Bacteria	Proteobacteria	Alphaproteobacteria	Rhizobiales	Bradyrhizobiaceae	Bradyrhizobium	Bradyrhizobium canariense
WP_038489843	s-4966-	C127	Bacteria	Proteobacteria	Betaproteobacteria	Burkholderiales	Oxalobacteraceae	Janthinobacterium	Janthinobacterium agaricidamnosum
KPL92692	s-1713-	C85	Bacteria	Proteobacteria	Gammaproteobacteria	Vibrionales	Vibrionaceae	Vibrio	Vibrio splendidus
OQW31935	s-25063-	C166	Bacteria	Nitrospirae	Nitrospira	Nitrospirales	Nitrospiraceae	Nitrospira	Nitrospira sp. SG-bin2
WP_056246529	s-16275-	C122	Bacteria	Proteobacteria	Alphaproteobacteria	Rhizobiales	Phyllobacteriaceae	Mesorhizobium	Mesorhizobium sp. Root552
BAA24529	s-11313-	C14	Bacteria	Proteobacteria	Gammaproteobacteria	Enterobacterales	Enterobacteriaceae	Salmonella	Salmonella enterica
CSD40574	s-673-	C85	Bacteria	Proteobacteria	Gammaproteobacteria	Vibrionales	Vibrionaceae	Vibrio	Vibrio cholerae
WP_100624535	s-30036-	C115	Bacteria	Proteobacteria	Epsilonproteobacteria	Campylobacterales	Campylobacteraceae	Campylobacter	Campylobacter jejuni
KTH66356	s-782-	C4	Bacteria	Proteobacteria	Gammaproteobacteria	Enterobacterales	Enterobacteriaceae	Enterobacter	Enterobacter cloacae
WP_114628394	s-35168-	C4	Bacteria	Spirochaetes	Spirochaetia	Spirochaetales	Spirochaetaceae	Oceanispirochaeta	Oceanispirochaeta sp. M1
SJA75994	s-2589-	C84	Bacteria	Proteobacteria	Gammaproteobacteria	Enterobacterales	Enterobacteriaceae	Shigella	Shigella sonnei
DAB10229	s-14873-	C90	-	-	-	-	-	-	-
AWS20892	s-33561-	C16	Bacteria	Spirochaetes	Spirochaetia	-	Leptospiraceae	Leptospira	Leptospira sp.
EQV68507	s-74-	C84	Bacteria	Proteobacteria	Gammaproteobacteria	Enterobacterales	Enterobacteriaceae	Escherichia	Escherichia coli
CUU78425	s-16762-	C127	Bacteria	Proteobacteria	Epsilonproteobacteria	Campylobacterales	Campylobacteraceae	Campylobacter	Campylobacter fetus
WP_001219682	s-3136-	C46	Bacteria	Firmicutes	Bacilli	Bacillales	Bacillaceae	Bacillus	-
WP_066071320	s-17708-	C150	Bacteria	Firmicutes	Clostridia	Clostridiales	Peptostreptococcaceae	-	[Clostridium] paradoxum
KYZ47426	s-586-	C148	Bacteria	Proteobacteria	Gammaproteobacteria	Vibrionales	Vibrionaceae	Vibrio	Vibrio parahaemolyticus
WP_037011586	s-5122-	C166	Bacteria	Proteobacteria	Gammaproteobacteria	Pseudomonadales	Pseudomonadaceae	Pseudomonas	Pseudomonas lutea
ABD64435	s-8777-	C46	Bacteria	Firmicutes	Bacilli	Bacillales	Bacillaceae	Bacillus	Bacillus thuringiensis
PVX22609	s-1091-	C148	Bacteria	Proteobacteria	Gammaproteobacteria	Vibrionales	Vibrionaceae	Vibrio	Vibrio cholerae
SRZ95616	s-1496-	C84	Bacteria	Proteobacteria	Gammaproteobacteria	Enterobacterales	Enterobacteriaceae	Shigella	Shigella flexneri
ADR18617	s-7606-	C92	Bacteria	Deferribacteres	Deferribacteres	Deferribacterales	Deferribacteraceae	Calditerrivibrio	Calditerrivibrio nitroreducens
WP_013841260	s-7546-	C166	Bacteria	Firmicutes	Clostridia	Clostridiales	Peptococcaceae	Desulfotomaculum	Desulfotomaculum ruminis
ALV26347	s-16945-	C59	Bacteria	Proteobacteria	Alphaproteobacteria	Rhodobacterales	Rhodobacteraceae	Pannonibacter	Pannonibacter phragmitetus
WP_095654077	s-27896-	C106	Bacteria	Firmicutes	Bacilli	Bacillales	Bacillaceae	Virgibacillus	Virgibacillus profundi
WP_019624358	s-13513-	C143	Bacteria	Proteobacteria	Gammaproteobacteria	Chromatiales	Ectothiorhodospiraceae	Thioalkalivibrio	-
AVP56860	s-32161-	C3	Bacteria	Proteobacteria	Betaproteobacteria	Burkholderiales	Comamonadaceae	Melaminivora	Melaminivora sp. SC2-7
APF83624	s-605-	C85	Bacteria	Proteobacteria	Gammaproteobacteria	Vibrionales	Vibrionaceae	Vibrio	Vibrio cholerae
WP_074756731	s-21519-	C4	Bacteria	Firmicutes	Clostridia	Clostridiales	Lachnospiraceae	Butyrivibrio	Butyrivibrio fibrisolvens
AQZ93743	s-24585-	C166	Bacteria	Proteobacteria	Gammaproteobacteria	Pseudomonadales	Pseudomonadaceae	Pseudomonas	Pseudomonas sp. S-6-2
WP_072708378	s-21916-	C143	Bacteria	Proteobacteria	Alphaproteobacteria	Rhodobacterales	Rhodobacteraceae	Donghicola	-
PNK31181	s-30951-	C46	Bacteria	Firmicutes	Bacilli	Bacillales	Bacillaceae	Bacillus	Bacillus thuringiensis
SDH50862	s-20863-	C150	Bacteria	Firmicutes	Clostridia	Clostridiales	Peptococcaceae	Desulfosporosinus	Desulfosporosinus hippei
SEF69987	s-21239-	C71	Bacteria	Proteobacteria	Alphaproteobacteria	Rhodobacterales	Rhodobacteraceae	Jhaorihella	Jhaorihella thermophila
AWM77837	s-33183-	C122	Bacteria	Proteobacteria	Alphaproteobacteria	Caulobacterales	Caulobacteraceae	Phenylobacterium	Phenylobacterium sp. HYN0004
AQV60013	s-72-	C14	Bacteria	Proteobacteria	Gammaproteobacteria	Enterobacterales	Enterobacteriaceae	Escherichia	Escherichia coli
KNE11674	s-222-	C127	Bacteria	Proteobacteria	Epsilonproteobacteria	Campylobacterales	Helicobacteraceae	Helicobacter	Helicobacter pylori
ASV09049	s-2789-	C4	Bacteria	Spirochaetes	Spirochaetia	-	Leptospiraceae	Leptospira	Leptospira interrogans
AMG76416	s-17398-	C90	Bacteria	Proteobacteria	Alphaproteobacteria	Sphingomonadales	Sphingomonadaceae	Sphingopyxis	Sphingopyxis granuli
SDB20940	s-20356-	C4	Bacteria	Firmicutes	Bacilli	Bacillales	Bacillaceae	Lysinibacillus	Lysinibacillus sp. TC-37
KNH10456	s-600-	C148	Bacteria	Proteobacteria	Gammaproteobacteria	Vibrionales	Vibrionaceae	Vibrio	Vibrio lentus
WP_063944648	s-18090-	C14	Bacteria	Proteobacteria	Gammaproteobacteria	Enterobacterales	Enterobacteriaceae	Enterobacter	Enterobacter cloacae
WP_099818404	s-29718-	C151	Bacteria	Proteobacteria	Gammaproteobacteria	Xanthomonadales	Xanthomonadaceae	Stenotrophomonas	Stenotrophomonas sp. LMG 10879
PWC35162	s-32997-	C122	Bacteria	Proteobacteria	Alphaproteobacteria	Rhodospirillales	Rhodospirillaceae	Azospirillum	Azospirillum sp. TSO22-1
OQQ48202	s-606-	C148	Bacteria	Proteobacteria	Gammaproteobacteria	Vibrionales	Vibrionaceae	Vibrio	Vibrio cholerae
OWE11242	s-25726-	C84	Bacteria	Proteobacteria	Gammaproteobacteria	Enterobacterales	Enterobacteriaceae	Escherichia	Escherichia coli
SMS09405	s-6460-	C170	Bacteria	Proteobacteria	Gammaproteobacteria	Pseudomonadales	Pseudomonadaceae	Pseudomonas	Pseudomonas viridiflava
PAT85076	s-93-	C166	Bacteria	Proteobacteria	Gammaproteobacteria	Enterobacterales	Enterobacteriaceae	Escherichia	Escherichia coli
KQY70222	s-16264-	C122	Bacteria	Proteobacteria	Alphaproteobacteria	Caulobacterales	Caulobacteraceae	Brevundimonas	Brevundimonas sp. Root1423
AFH19419	s-93-	C166	Bacteria	Proteobacteria	Gammaproteobacteria	Enterobacterales	Enterobacteriaceae	Escherichia	Escherichia coli
WP_037114211	s-5111-	C122	Bacteria	Proteobacteria	Alphaproteobacteria	Rhizobiales	Rhizobiaceae	Rhizobium	Rhizobium sp. OV201
WP_080207073	s-24719-	C84	Bacteria	Proteobacteria	Gammaproteobacteria	Enterobacterales	Enterobacteriaceae	Salmonella	Salmonella enterica
WP_100702201	s-25366-	C84	Bacteria	Proteobacteria	Gammaproteobacteria	Enterobacterales	Erwiniaceae	Pantoea	Pantoea rodasii
OCP99110	s-828-	C148	Bacteria	Proteobacteria	Gammaproteobacteria	Vibrionales	Vibrionaceae	Vibrio	Vibrio parahaemolyticus
ONT64089	s-1951-	C149	Bacteria	Proteobacteria	Betaproteobacteria	Burkholderiales	Burkholderiaceae	Burkholderia	Burkholderia cenocepacia
WP_072916695	s-22509-	C100	Bacteria	Firmicutes	Clostridia	Clostridiales	Lachnospiraceae	Pseudobutyrivibrio	Pseudobutyrivibrio xylanivorans
EZP81525	s-15401-	C165	Bacteria	Proteobacteria	Alphaproteobacteria	Sphingomonadales	Sphingomonadaceae	Novosphingobium	Novosphingobium resinovorum
PUF15007	s-905-	C84	Bacteria	Proteobacteria	Gammaproteobacteria	Enterobacterales	Enterobacteriaceae	Salmonella	Salmonella enterica
WP_047992764	s-3216-	C84	Bacteria	Proteobacteria	Betaproteobacteria	Burkholderiales	Alcaligenaceae	Achromobacter	Achromobacter xylosoxidans
BAT25123	s-9770-	C16	Bacteria	Spirochaetes	Spirochaetia	-	Leptospiraceae	Leptospira	uncultured Leptospira sp.
OJI59898	s-1277-	C85	Bacteria	Proteobacteria	Gammaproteobacteria	Vibrionales	Vibrionaceae	Vibrio	Vibrio fluvialis
REF91340	s-34976-	C149	Bacteria	Proteobacteria	Alphaproteobacteria	Rhizobiales	Bradyrhizobiaceae	Rhodopseudomonas	Rhodopseudomonas thermotolerans
AMJ94622	s-17458-	C90	Bacteria	Proteobacteria	Gammaproteobacteria	Alteromonadales	Alteromonadaceae	Alteromonas	Alteromonas addita
WP_063648629	s-18362-	C148	Bacteria	Proteobacteria	Gammaproteobacteria	Vibrionales	Vibrionaceae	Aliivibrio	Aliivibrio fischeri
KZZ42271	s-18262-	C143	Bacteria	Proteobacteria	Gammaproteobacteria	Oceanospirillales	Oleiphilaceae	Oleiphilus	Oleiphilus sp. HI0118
KZY74800	s-18263-	C143	Bacteria	Proteobacteria	Gammaproteobacteria	Oceanospirillales	Oleiphilaceae	Oleiphilus	Oleiphilus sp. HI0065
WP_113726820	s-33930-	C166	Bacteria	Firmicutes	Bacilli	Bacillales	Bacillaceae	Bacillus	Bacillus sp. SRB_336
WP_023469271	s-6840-	C4	Bacteria	Firmicutes	Bacilli	Bacillales	-	Exiguobacterium	Exiguobacterium sp. MH3
WP_024068621	s-12172-	C84	Bacteria	Proteobacteria	Betaproteobacteria	Burkholderiales	Alcaligenaceae	Achromobacter	-
AMM59240	s-280-	C14	Bacteria	Proteobacteria	Gammaproteobacteria	Enterobacterales	Enterobacteriaceae	Salmonella	Salmonella enterica
APZ06288	s-9912-	C138	Bacteria	Proteobacteria	Gammaproteobacteria	Enterobacterales	Enterobacteriaceae	Kosakonia	Kosakonia cowanii
PSN83003	s-32218-	C181	Archaea	Candidatus Marsarchaeota	-	-	-	-	Candidatus Marsarchaeota G1 archaeon OSP_D
PSV90560	s-3946-	C115	Bacteria	Proteobacteria	Gammaproteobacteria	Vibrionales	Vibrionaceae	Photobacterium	Photobacterium leiognathi
ABJ99942	s-11908-	C14	Bacteria	Proteobacteria	Gammaproteobacteria	Enterobacterales	Enterobacteriaceae	Salmonella	Salmonella enterica
WP_068649156	s-17016-	C166	Bacteria	Proteobacteria	Gammaproteobacteria	Thiotrichales	Piscirickettsiaceae	Thiomicrospira	Thiomicrospira sp. XS5
SGY92134	s-3938-	C166	Bacteria	Proteobacteria	Gammaproteobacteria	Alteromonadales	Moritellaceae	Moritella	Moritella viscosa
WP_069499619	s-19736-	C148	Bacteria	Proteobacteria	Gammaproteobacteria	Vibrionales	Vibrionaceae	Vibrio	Vibrio parahaemolyticus
POX29741	s-5496-	C14	Bacteria	Proteobacteria	Gammaproteobacteria	Enterobacterales	Yersiniaceae	Serratia	Serratia marcescens
GAV19097	s-22375-	C150	Bacteria	Proteobacteria	Zetaproteobacteria	Mariprofundales	Mariprofundaceae	Mariprofundus	Mariprofundus micogutta
ESS49712	s-8376-	C166	Bacteria	Proteobacteria	Betaproteobacteria	Burkholderiales	Burkholderiaceae	Ralstonia	Ralstonia solanacearum
WP_020375656	s-14909-	C150	Bacteria	Firmicutes	Clostridia	Clostridiales	Clostridiales Family XVII. Incertae Sedis	Sulfobacillus	Sulfobacillus thermosulfidooxidans
EGV30026	s-11626-	C138	Bacteria	Proteobacteria	Gammaproteobacteria	Chromatiales	Chromatiaceae	Thiorhodococcus	Thiorhodococcus drewsii
KVI58126	s-3167-	C90	Bacteria	Proteobacteria	Gammaproteobacteria	Enterobacterales	Enterobacteriaceae	Enterobacter	Enterobacter cloacae
WP_061833516	s-17751-	C4	Bacteria	Proteobacteria	Oligoflexia	Bdellovibrionales	Bdellovibrionaceae	Bdellovibrio	Bdellovibrio bacteriovorus
WP_095740777	s-27928-	C134	Bacteria	Planctomycetes	Planctomycetia	Planctomycetales	Planctomycetaceae	Rhodopirellula	Rhodopirellula sp. SM50
ACE89738	s-7072-	C122	Bacteria	Proteobacteria	Alphaproteobacteria	Rhizobiales	Rhizobiaceae	Rhizobium	Rhizobium etli
SNU21179	s-31-	C84	Bacteria	Proteobacteria	Gammaproteobacteria	Enterobacterales	Enterobacteriaceae	Escherichia	Escherichia coli
CET43455	s-364-	C84	Bacteria	Proteobacteria	Gammaproteobacteria	Enterobacterales	Enterobacteriaceae	Salmonella	Salmonella enterica
KQB05207	s-1039-	C85	Bacteria	Proteobacteria	Gammaproteobacteria	Vibrionales	Vibrionaceae	Vibrio	Vibrio metoecus
GAA70938	s-2758-	C148	Bacteria	Proteobacteria	Gammaproteobacteria	Alteromonadales	Pseudoalteromonadaceae	Pseudoalteromonas	Pseudoalteromonas sp. BSi20439
PKR48742	s-30423-	C150	Bacteria	Proteobacteria	Alphaproteobacteria	Rhodospirillales	Rhodospirillaceae	Thalassospira	Thalassospira povalilytica
AUC08911	s-30136-	C122	Bacteria	Proteobacteria	Alphaproteobacteria	Rhizobiales	Rhizobiaceae	Rhizobium	Rhizobium sp. Y9
OKB10634	s-255-	C127	Bacteria	Proteobacteria	Epsilonproteobacteria	Campylobacterales	Helicobacteraceae	Helicobacter	Helicobacter pylori
WP_056140671	s-16021-	C14	Bacteria	Proteobacteria	Betaproteobacteria	Burkholderiales	Oxalobacteraceae	Duganella	Duganella sp. Leaf61
EZK30331	s-89-	C84	Bacteria	Proteobacteria	Gammaproteobacteria	Enterobacterales	Enterobacteriaceae	Escherichia	Escherichia coli
WP_014978570	s-7428-	C166	Bacteria	Proteobacteria	Gammaproteobacteria	Alteromonadales	Alteromonadaceae	Alteromonas	Alteromonas macleodii
PCT91264	s-727-	C46	Bacteria	Firmicutes	Bacilli	Bacillales	Listeriaceae	Listeria	Listeria monocytogenes
AOW97612	s-436-	C92	Bacteria	Proteobacteria	Epsilonproteobacteria	Campylobacterales	Campylobacteraceae	Campylobacter	Campylobacter jejuni
WP_103483919	s-31154-	C166	Bacteria	Proteobacteria	Gammaproteobacteria	Pseudomonadales	Pseudomonadaceae	Pseudomonas	Pseudomonas sp. MWU12-2115
CGH18560	s-364-	C84	Bacteria	Proteobacteria	Gammaproteobacteria	Enterobacterales	Enterobacteriaceae	Salmonella	Salmonella enterica
ELF03509	s-93-	C166	Bacteria	Proteobacteria	Gammaproteobacteria	Enterobacterales	Enterobacteriaceae	Escherichia	Escherichia coli
AAA22977	s-171-	C14	Bacteria	Proteobacteria	Betaproteobacteria	Burkholderiales	Alcaligenaceae	Bordetella	Bordetella bronchiseptica
WP_085052606	s-17256-	C69	Bacteria	Nitrospirae	-	-	-	-	Nitrospirae bacterium HCH-1
WP_065522333	s-18917-	C4	Bacteria	Firmicutes	Bacilli	Bacillales	Bacillaceae	Bacillus	Bacillus amyloliquefaciens
EIO17935	s-75-	C84	Bacteria	Proteobacteria	Gammaproteobacteria	Enterobacterales	Enterobacteriaceae	Escherichia	Escherichia coli
CIM56355	s-364-	C84	Bacteria	Proteobacteria	Gammaproteobacteria	Enterobacterales	Enterobacteriaceae	Salmonella	Salmonella enterica
WP_072267048	s-17219-	C134	Bacteria	Armatimonadetes	-	-	-	-	Armatimonadetes bacterium DC
KOM01121	s-278-	C14	Bacteria	Proteobacteria	Gammaproteobacteria	Enterobacterales	Enterobacteriaceae	Salmonella	Salmonella enterica
SMC11877	s-25620-	C71	Bacteria	Proteobacteria	Alphaproteobacteria	Rhodobacterales	Rhodobacteraceae	Roseovarius	Roseovarius aestuarii
WP_063356949	s-18165-	C166	Bacteria	Proteobacteria	Gammaproteobacteria	Alteromonadales	Pseudoalteromonadaceae	Pseudoalteromonas	Pseudoalteromonas luteoviolacea
RAP21128	s-33938-	C4	Bacteria	Firmicutes	Bacilli	Bacillales	Bacillaceae	Bacillus	Bacillus stratosphericus
WP_061880515	s-17810-	C166	Bacteria	Proteobacteria	Alphaproteobacteria	Rhizobiales	Bradyrhizobiaceae	Bradyrhizobium	Bradyrhizobium liaoningense
CSD05282	s-758-	C85	Bacteria	Proteobacteria	Gammaproteobacteria	Vibrionales	Vibrionaceae	Vibrio	Vibrio cholerae
EHC41432	s-11204-	C14	Bacteria	Proteobacteria	Gammaproteobacteria	Enterobacterales	Enterobacteriaceae	Salmonella	Salmonella enterica
WP_095291374	s-27791-	C4	Bacteria	Firmicutes	Bacilli	Bacillales	Paenibacillaceae	Paenibacillus	Paenibacillus sp. 7516
STP09542	s-303-	C127	Bacteria	Proteobacteria	Epsilonproteobacteria	Campylobacterales	Helicobacteraceae	Helicobacter	Helicobacter cinaedi
WP_001749607	s-887-	C14	Bacteria	Proteobacteria	Gammaproteobacteria	Enterobacterales	Enterobacteriaceae	Salmonella	Salmonella enterica
CSW82590	s-2589-	C84	Bacteria	Proteobacteria	Gammaproteobacteria	Enterobacterales	Enterobacteriaceae	Shigella	Shigella sonnei
PDD24247	s-2069-	C46	Bacteria	Firmicutes	Bacilli	Bacillales	Listeriaceae	Listeria	Listeria monocytogenes
PEC92734	s-28757-	C4	Bacteria	Firmicutes	Bacilli	Bacillales	Bacillaceae	Bacillus	Bacillus cereus
WP_093392770	s-21663-	C170	Bacteria	Proteobacteria	Deltaproteobacteria	Syntrophobacterales	Syntrophobacteraceae	Thermodesulforhabdus	Thermodesulforhabdus norvegica
PWH65703	s-93-	C166	Bacteria	Proteobacteria	Gammaproteobacteria	Enterobacterales	Enterobacteriaceae	Escherichia	Escherichia coli
AUU35724	s-3627-	C14	Bacteria	Proteobacteria	Gammaproteobacteria	Enterobacterales	Morganellaceae	Proteus	Proteus mirabilis
WP_049945072	s-15622-	C150	Bacteria	Firmicutes	Clostridia	Clostridiales	Lachnospiraceae	Butyrivibrio	Butyrivibrio sp. AC2005
OLR54389	s-222-	C127	Bacteria	Proteobacteria	Epsilonproteobacteria	Campylobacterales	Helicobacteraceae	Helicobacter	Helicobacter pylori
WP_020010416	s-6172-	C122	Bacteria	Proteobacteria	Alphaproteobacteria	Rhizobiales	Rhizobiaceae	Agrobacterium	-
AJX94386	s-1948-	C149	Bacteria	Proteobacteria	Betaproteobacteria	Burkholderiales	Burkholderiaceae	Burkholderia	Burkholderia pseudomallei
WP_027435272	s-6212-	C166	Bacteria	Firmicutes	Clostridia	Clostridiales	Lachnospiraceae	-	Lachnospiraceae bacterium AB2028
OEC27567	s-606-	C148	Bacteria	Proteobacteria	Gammaproteobacteria	Vibrionales	Vibrionaceae	Vibrio	Vibrio cholerae
WP_038964366	s-15763-	C148	Bacteria	Proteobacteria	Gammaproteobacteria	Vibrionales	Vibrionaceae	Vibrio	Vibrio vulnificus
SDQ92690	s-20928-	C122	Bacteria	Proteobacteria	Alphaproteobacteria	Rhodobacterales	Rhodobacteraceae	Pseudovibrio	Pseudovibrio sp. Tun.PSC04-5.I4
KIT23318	s-710-	C148	Bacteria	Proteobacteria	Gammaproteobacteria	Vibrionales	Vibrionaceae	Vibrio	Vibrio parahaemolyticus
KJF66893	s-3955-	C122	Bacteria	Proteobacteria	Alphaproteobacteria	Rhizobiales	Rhizobiaceae	Rhizobium	Rhizobium nepotum
AAG50069	s-15332-	C19	Archaea	Euryarchaeota	Methanococci	Methanococcales	Methanococcaceae	Methanothermococcus	Methanothermococcus thermolithotrophicus
KGI62506	s-3279-	C4	Bacteria	Proteobacteria	Gammaproteobacteria	Enterobacterales	Enterobacteriaceae	Enterobacter	Enterobacter sp. UCD-UG_FMILLET
AUD61078	s-30239-	C143	Bacteria	Proteobacteria	Gammaproteobacteria	Alteromonadales	Shewanellaceae	Shewanella	Shewanella sp. Pdp11
AWM22471	s-3006-	C4	Bacteria	Firmicutes	Bacilli	Bacillales	Bacillaceae	Bacillus	Bacillus subtilis
OTW18690	s-651-	C148	Bacteria	Proteobacteria	Gammaproteobacteria	Vibrionales	Vibrionaceae	Vibrio	Vibrio parahaemolyticus
CSD08634	s-605-	C85	Bacteria	Proteobacteria	Gammaproteobacteria	Vibrionales	Vibrionaceae	Vibrio	Vibrio cholerae
WP_004339509	s-934-	C143	Bacteria	Proteobacteria	Betaproteobacteria	Rhodocyclales	Zoogloeaceae	Thauera	Thauera linaloolentis
AWQ17420	s-33282-	C90	Bacteria	Proteobacteria	Gammaproteobacteria	Enterobacterales	Erwiniaceae	Pantoea	Pantoea ananatis
RFS77649	s-35779-	C138	Bacteria	Proteobacteria	Gammaproteobacteria	Enterobacterales	Enterobacteriaceae	Leclercia	Leclercia adecarboxylata
OXX62563	s-27218-	C148	Bacteria	Proteobacteria	Gammaproteobacteria	Vibrionales	Vibrionaceae	Vibrio	Vibrio sp. V20_P4S3T152
AIP60740	s-726-	C149	Bacteria	Proteobacteria	Betaproteobacteria	Burkholderiales	Burkholderiaceae	Burkholderia	Burkholderia pseudomallei
WP_095369312	s-27837-	C143	Bacteria	Proteobacteria	Gammaproteobacteria	Alteromonadales	Pseudoalteromonadaceae	Pseudoalteromonas	Pseudoalteromonas sp. NBT06-2
AVM23466	s-32024-	C4	Bacteria	Firmicutes	Bacilli	Bacillales	Bacillaceae	Bacillus	Bacillus pumilus
ESE60132	s-166-	C84	Bacteria	Proteobacteria	Gammaproteobacteria	Enterobacterales	Enterobacteriaceae	Salmonella	Salmonella enterica
CSG28889	s-2589-	C84	Bacteria	Proteobacteria	Gammaproteobacteria	Enterobacterales	Enterobacteriaceae	Shigella	Shigella sonnei
SVG35152	s-1496-	C84	Bacteria	Proteobacteria	Gammaproteobacteria	Enterobacterales	Enterobacteriaceae	Shigella	Shigella flexneri
WP_052847110	s-10386-	C115	Bacteria	Proteobacteria	Epsilonproteobacteria	Campylobacterales	Campylobacteraceae	Campylobacter	Campylobacter jejuni
WP_102940865	s-30936-	C85	Bacteria	Proteobacteria	Gammaproteobacteria	Vibrionales	Vibrionaceae	Vibrio	Vibrio diazotrophicus
AXR16188	s-29098-	C46	Bacteria	Firmicutes	Bacilli	Bacillales	Bacillaceae	Bacillus	Bacillus sp. CR71
PVB81574	s-883-	C14	Bacteria	Proteobacteria	Gammaproteobacteria	Enterobacterales	Enterobacteriaceae	Salmonella	Salmonella enterica
ACE93333	s-8203-	C122	Bacteria	Proteobacteria	Alphaproteobacteria	Rhizobiales	Rhizobiaceae	Rhizobium	Rhizobium etli
ONO17918	s-812-	C149	Bacteria	Proteobacteria	Betaproteobacteria	Burkholderiales	Burkholderiaceae	Burkholderia	Burkholderia cenocepacia
OHF79268	s-523-	C14	Bacteria	Proteobacteria	Gammaproteobacteria	Enterobacterales	Enterobacteriaceae	Salmonella	Salmonella enterica
WP_072235804	s-22942-	C115	Bacteria	Proteobacteria	Epsilonproteobacteria	Campylobacterales	Campylobacteraceae	Campylobacter	Campylobacter coli
SQJ05474	s-530-	C84	Bacteria	Proteobacteria	Gammaproteobacteria	Enterobacterales	Enterobacteriaceae	Salmonella	Salmonella enterica
KYY68927	s-590-	C148	Bacteria	Proteobacteria	Gammaproteobacteria	Vibrionales	Vibrionaceae	Vibrio	Vibrio parahaemolyticus
WP_061293763	s-17566-	C4	Bacteria	Firmicutes	Clostridia	Clostridiales	Clostridiaceae	Clostridium	Clostridium botulinum
WP_071398001	s-20984-	C149	Bacteria	Firmicutes	Bacilli	Bacillales	-	Exiguobacterium	Exiguobacterium sp. SH31
PPY84643	s-46-	C84	Bacteria	Proteobacteria	Gammaproteobacteria	Enterobacterales	Enterobacteriaceae	Escherichia	Escherichia coli
RED32195	s-35635-	C100	Bacteria	Firmicutes	Bacilli	Bacillales	Paenibacillaceae	Paenibacillus	Paenibacillus sp. VMFN-D1
BBB19756	s-303-	C127	Bacteria	Proteobacteria	Epsilonproteobacteria	Campylobacterales	Helicobacteraceae	Helicobacter	Helicobacter cinaedi
WP_010643349	s-1660-	C148	Bacteria	Proteobacteria	Gammaproteobacteria	Vibrionales	Vibrionaceae	Vibrio	Vibrio campbellii
ODW93301	s-585-	C148	Bacteria	Proteobacteria	Gammaproteobacteria	Vibrionales	Vibrionaceae	Vibrio	Vibrio parahaemolyticus
WP_070962804	s-21342-	C148	Bacteria	Proteobacteria	Gammaproteobacteria	Vibrionales	Vibrionaceae	Vibrio	Vibrio sonorensis
WP_090833548	s-21842-	C4	Bacteria	Firmicutes	Bacilli	Bacillales	Bacillaceae	Bacillus	-
PAJ72924	s-27808-	C83	Bacteria	Proteobacteria	Gammaproteobacteria	Alteromonadales	Pseudoalteromonadaceae	Pseudoalteromonas	Pseudoalteromonas sp. NBT06-2
WP_032083558	s-2043-	C84	Bacteria	Proteobacteria	Gammaproteobacteria	Enterobacterales	Enterobacteriaceae	Escherichia	Escherichia coli
ALX95612	s-17068-	C14	Bacteria	Proteobacteria	Gammaproteobacteria	Enterobacterales	Yersiniaceae	Serratia	Serratia fonticola
WP_031435694	s-1358-	C149	Bacteria	Proteobacteria	Gammaproteobacteria	Methylococcales	Methylococcaceae	Methylomarinum	Methylomarinum vadi
ERM55687	s-922-	C148	Bacteria	Proteobacteria	Gammaproteobacteria	Vibrionales	Vibrionaceae	Vibrio	Vibrio mimicus
AHR27356	s-280-	C14	Bacteria	Proteobacteria	Gammaproteobacteria	Enterobacterales	Enterobacteriaceae	Salmonella	Salmonella enterica
WP_003351981	s-8013-	C4	Bacteria	Firmicutes	Bacilli	Bacillales	Bacillaceae	Bacillus	Bacillus methanolicus
AEH32567	s-1487-	C148	Bacteria	Proteobacteria	Gammaproteobacteria	Vibrionales	Vibrionaceae	Vibrio	Vibrio anguillarum
KTN81710	s-602-	C84	Bacteria	Proteobacteria	Gammaproteobacteria	Enterobacterales	Enterobacteriaceae	Salmonella	Salmonella enterica
WP_049464806	s-10791-	C149	Bacteria	Proteobacteria	Gammaproteobacteria	Xanthomonadales	Xanthomonadaceae	Stenotrophomonas	Stenotrophomonas maltophilia
EHP17941	s-278-	C14	Bacteria	Proteobacteria	Gammaproteobacteria	Enterobacterales	Enterobacteriaceae	Salmonella	Salmonella enterica
WP_005472956	s-7975-	C4	Bacteria	Firmicutes	Bacilli	Lactobacillales	Enterococcaceae	Enterococcus	-
AAV78493	s-910-	C84	Bacteria	Proteobacteria	Gammaproteobacteria	Enterobacterales	Enterobacteriaceae	Salmonella	Salmonella enterica
SIY43469	s-2589-	C84	Bacteria	Proteobacteria	Gammaproteobacteria	Enterobacterales	Enterobacteriaceae	Shigella	Shigella sonnei
WP_061530129	s-17683-	C46	Bacteria	Firmicutes	Bacilli	Bacillales	Bacillaceae	Bacillus	-
WP_027397409	s-13682-	C104	Bacteria	Firmicutes	Negativicutes	Selenomonadales	Selenomonadaceae	Anaerovibrio	Anaerovibrio lipolyticus
WP_013195686	s-8919-	C37	Archaea	Euryarchaeota	Methanomicrobia	Methanosarcinales	Methanosarcinaceae	Methanohalobium	Methanohalobium evestigatum
WP_091232448	s-20892-	C170	Bacteria	Firmicutes	Bacilli	Bacillales	Paenibacillaceae	Fontibacillus	Fontibacillus panacisegetis
KRW90854	s-16606-	C4	Bacteria	Firmicutes	Bacilli	Bacillales	Alicyclobacillaceae	Alicyclobacillus	Alicyclobacillus tengchongensis
OAM56209	s-2229-	C14	Bacteria	Proteobacteria	Gammaproteobacteria	Enterobacterales	Enterobacteriaceae	Salmonella	Salmonella enterica
KZP63492	s-3161-	C90	Bacteria	Proteobacteria	Gammaproteobacteria	Enterobacterales	Enterobacteriaceae	Enterobacter	Enterobacter bugandensis
ANJ23460	s-18606-	C85	Bacteria	Proteobacteria	Gammaproteobacteria	Vibrionales	Vibrionaceae	Vibrio	Vibrio anguillarum
OPI58843	s-88-	C84	Bacteria	Proteobacteria	Gammaproteobacteria	Enterobacterales	Enterobacteriaceae	Escherichia	Escherichia coli
WP_054195507	s-13044-	C127	Bacteria	Proteobacteria	Epsilonproteobacteria	Campylobacterales	Helicobacteraceae	Helicobacter	Helicobacter pullorum
CZO76450	s-7436-	C113	Bacteria	Proteobacteria	Gammaproteobacteria	Legionellales	Legionellaceae	Legionella	Legionella pneumophila
AJQ58417	s-4056-	C46	Bacteria	Firmicutes	Bacilli	Bacillales	Bacillaceae	Bacillus	Bacillus thuringiensis
WP_058135653	s-16635-	C149	Bacteria	Proteobacteria	Gammaproteobacteria	Pseudomonadales	Pseudomonadaceae	Pseudomonas	Pseudomonas aeruginosa
AOE92647	s-8376-	C166	Bacteria	Proteobacteria	Betaproteobacteria	Burkholderiales	Burkholderiaceae	Ralstonia	Ralstonia solanacearum
OQS91846	s-826-	C85	Bacteria	Proteobacteria	Gammaproteobacteria	Vibrionales	Vibrionaceae	Vibrio	Vibrio parahaemolyticus
KZN77179	s-18172-	C166	Bacteria	Proteobacteria	Gammaproteobacteria	Alteromonadales	Pseudoalteromonadaceae	Pseudoalteromonas	Pseudoalteromonas luteoviolacea
PSD40630	s-11069-	C85	Bacteria	Proteobacteria	Gammaproteobacteria	Vibrionales	Vibrionaceae	Vibrio	Vibrio sp. V02_P2A34T13
CSZ08131	s-2589-	C84	Bacteria	Proteobacteria	Gammaproteobacteria	Enterobacterales	Enterobacteriaceae	Shigella	Shigella sonnei
APO75356	s-23048-	C122	Bacteria	Proteobacteria	Alphaproteobacteria	Rhizobiales	Rhizobiaceae	Rhizobium	Rhizobium etli
WP_004394751	s-1695-	C148	Bacteria	Proteobacteria	Gammaproteobacteria	Vibrionales	Vibrionaceae	Vibrio	Vibrio metschnikovii
EOS69917	s-15220-	C143	Bacteria	Firmicutes	Clostridia	Clostridiales	Lachnospiraceae	-	Lachnospiraceae bacterium 3-2
WP_009260609	s-15230-	C150	Bacteria	Firmicutes	Clostridia	Clostridiales	Lachnospiraceae	-	Lachnospiraceae bacterium 7_1_58FAA
ATU97421	s-29764-	C166	Bacteria	Proteobacteria	Gammaproteobacteria	Aeromonadales	Aeromonadaceae	Aeromonas	Aeromonas salmonicida
OJM32802	s-11772-	C14	Bacteria	Proteobacteria	Gammaproteobacteria	Enterobacterales	Enterobacteriaceae	Escherichia	Escherichia coli
WP_097623878	s-28682-	C122	Bacteria	Proteobacteria	Alphaproteobacteria	Rhizobiales	Rhizobiaceae	Rhizobium	Rhizobium sp. L18
WP_019141155	s-14733-	C4	Bacteria	Proteobacteria	Betaproteobacteria	Burkholderiales	Oxalobacteraceae	Noviherbaspirillum	Noviherbaspirillum massiliense
WP_061290724	s-17565-	C84	Bacteria	Proteobacteria	Gammaproteobacteria	Pseudomonadales	Pseudomonadaceae	Azotobacter	Azotobacter vinelandii
RFS05998	s-1762-	C84	Bacteria	Proteobacteria	Gammaproteobacteria	Enterobacterales	Enterobacteriaceae	Salmonella	Salmonella enterica
CDQ36260	s-12564-	C14	Bacteria	Firmicutes	Bacilli	Bacillales	Bacillaceae	Virgibacillus	Virgibacillus halodenitrificans
AQF99731	s-1256-	C14	Bacteria	Proteobacteria	Betaproteobacteria	Burkholderiales	Alcaligenaceae	Bordetella	Bordetella pertussis
SBS62444	s-1024-	C148	Bacteria	Proteobacteria	Gammaproteobacteria	Vibrionales	Vibrionaceae	Vibrio	Vibrio atlanticus
PMT70274	s-821-	C148	Bacteria	Proteobacteria	Gammaproteobacteria	Vibrionales	Vibrionaceae	Vibrio	Vibrio parahaemolyticus
KUJ71047	s-17010-	C166	Bacteria	Proteobacteria	Gammaproteobacteria	Thiotrichales	Piscirickettsiaceae	Thiomicrospira	Thiomicrospira sp. WB1
GAX88900	s-27946-	C4	Bacteria	Firmicutes	Bacilli	Bacillales	Alicyclobacillaceae	Effusibacillus	Effusibacillus lacus
PSL48581	s-32177-	C4	Bacteria	Firmicutes	Bacilli	Bacillales	Bacillaceae	Salsuginibacillus	Salsuginibacillus halophilus
OMW12858	s-726-	C149	Bacteria	Proteobacteria	Betaproteobacteria	Burkholderiales	Burkholderiaceae	Burkholderia	Burkholderia pseudomallei
BAA77945	s-2662-	C4	Bacteria	Spirochaetes	Spirochaetia	-	Leptospiraceae	Leptospira	Leptospira sp. LT398
OCB98434	s-5540-	C4	Bacteria	Firmicutes	Bacilli	Bacillales	Bacillaceae	Bacillus	Bacillus velezensis
RDU73511	s-35483-	C127	Bacteria	Proteobacteria	Epsilonproteobacteria	Campylobacterales	Helicobacteraceae	Helicobacter	Helicobacter anseris
OJR22384	s-24-	C84	Bacteria	Proteobacteria	Gammaproteobacteria	Enterobacterales	Enterobacteriaceae	Escherichia	Escherichia coli
OUR75592	s-26191-	C71	Bacteria	Proteobacteria	Alphaproteobacteria	-	-	-	Alphaproteobacteria bacterium 46_93_T64
AMN52750	s-17632-	C141	Bacteria	Proteobacteria	Alphaproteobacteria	Rhodobacterales	Rhodobacteraceae	Labrenzia	Labrenzia sp. CP4
SPT69914	s-34016-	C16	Bacteria	Proteobacteria	Gammaproteobacteria	Aeromonadales	Succinivibrionaceae	Anaerobiospirillum	Anaerobiospirillum thomasii
ODJ29624	s-2037-	C150	Bacteria	Proteobacteria	Gammaproteobacteria	Enterobacterales	Enterobacteriaceae	Shigella	Shigella sp. FC2383
PBQ81586	s-93-	C166	Bacteria	Proteobacteria	Gammaproteobacteria	Enterobacterales	Enterobacteriaceae	Escherichia	Escherichia coli
PRO45681	s-3983-	C148	Bacteria	Proteobacteria	Gammaproteobacteria	Enterobacterales	Yersiniaceae	Yersinia	Yersinia pestis
KRG78917	s-16401-	C149	Bacteria	Proteobacteria	Gammaproteobacteria	Xanthomonadales	Xanthomonadaceae	Stenotrophomonas	Stenotrophomonas ginsengisoli
WP_027311790	s-15546-	C83	Bacteria	Proteobacteria	Gammaproteobacteria	Oceanospirillales	Balneatrichaceae	Balneatrix	Balneatrix alpica
CSK70878	s-2589-	C84	Bacteria	Proteobacteria	Gammaproteobacteria	Enterobacterales	Enterobacteriaceae	Shigella	Shigella sonnei
KNQ15131	s-875-	C14	Bacteria	Proteobacteria	Gammaproteobacteria	Enterobacterales	Enterobacteriaceae	Salmonella	Salmonella enterica
BBB04039	s-43-	C84	Bacteria	Proteobacteria	Gammaproteobacteria	Enterobacterales	Enterobacteriaceae	Escherichia	Escherichia coli
PXC87474	s-2069-	C46	Bacteria	Firmicutes	Bacilli	Bacillales	Listeriaceae	Listeria	Listeria monocytogenes
CRF02317	s-2978-	C90	Bacteria	Proteobacteria	Gammaproteobacteria	Enterobacterales	Yersiniaceae	Yersinia	Yersinia enterocolitica
WP_086952517	s-25605-	C150	Bacteria	Firmicutes	Bacilli	Lactobacillales	Enterococcaceae	Vagococcus	Vagococcus fluvialis
PME86913	s-30690-	C85	Bacteria	Proteobacteria	Gammaproteobacteria	Vibrionales	Vibrionaceae	Vibrio	Vibrio cyclitrophicus
EZQ16451	s-9189-	C122	Bacteria	Proteobacteria	Gammaproteobacteria	Pseudomonadales	Pseudomonadaceae	Pseudomonas	Pseudomonas bauzanensis
OIU54451	s-22090-	C115	Bacteria	Proteobacteria	Epsilonproteobacteria	Campylobacterales	Campylobacteraceae	Campylobacter	Campylobacter jejuni
AVX04062	s-32470-	C141	Bacteria	Proteobacteria	Alphaproteobacteria	Rhizobiales	Hyphomicrobiaceae	Maritalea	Maritalea myrionectae
PAP38740	s-280-	C14	Bacteria	Proteobacteria	Gammaproteobacteria	Enterobacterales	Enterobacteriaceae	Salmonella	Salmonella enterica
PMU75853	s-11870-	C149	Bacteria	Proteobacteria	Gammaproteobacteria	Pseudomonadales	Pseudomonadaceae	Pseudomonas	Pseudomonas sp. FW215-L2
PMT12429	s-587-	C148	Bacteria	Proteobacteria	Gammaproteobacteria	Vibrionales	Vibrionaceae	Vibrio	Vibrio parahaemolyticus
WP_017461985	s-15122-	C143	Bacteria	Proteobacteria	Gammaproteobacteria	Xanthomonadales	Rhodanobacteraceae	Dyella	Dyella ginsengisoli
OOA66556	s-812-	C149	Bacteria	Proteobacteria	Betaproteobacteria	Burkholderiales	Burkholderiaceae	Burkholderia	Burkholderia cenocepacia
BAH30694	s-8998-	C16	Bacteria	Spirochaetes	Spirochaetia	-	Leptospiraceae	Leptospira	uncultured Leptospira sp.
WP_090976005	s-22011-	C80	Bacteria	Firmicutes	Bacilli	Bacillales	Bacillaceae	Bacillus	-
PIF41437	s-8163-	C150	Bacteria	Firmicutes	Clostridia	Thermoanaerobacterales	Thermoanaerobacterales Family III. Incertae Sedis	Caldicellulosiruptor	Caldicellulosiruptor bescii
KHM53194	s-4812-	C150	Bacteria	Firmicutes	Negativicutes	Selenomonadales	Selenomonadaceae	Anaerovibrio	Anaerovibrio lipolyticus
OOF34873	s-23948-	C14	Bacteria	Proteobacteria	Gammaproteobacteria	Vibrionales	Vibrionaceae	Salinivibrio	Salinivibrio costicola
CST05011	s-2589-	C84	Bacteria	Proteobacteria	Gammaproteobacteria	Enterobacterales	Enterobacteriaceae	Shigella	Shigella sonnei
WP_025535651	s-1452-	C148	Bacteria	Proteobacteria	Gammaproteobacteria	Vibrionales	Vibrionaceae	Vibrio	Vibrio parahaemolyticus
OIW72511	s-277-	C14	Bacteria	Proteobacteria	Gammaproteobacteria	Enterobacterales	Enterobacteriaceae	Salmonella	Salmonella enterica
WP_036807543	s-5137-	C14	Bacteria	Proteobacteria	Gammaproteobacteria	Enterobacterales	Morganellaceae	Photorhabdus	Photorhabdus luminescens
PEH51969	s-2341-	C84	Bacteria	Proteobacteria	Gammaproteobacteria	Enterobacterales	Yersiniaceae	Yersinia	Yersinia kristensenii
RHC12840	s-23193-	C4	Bacteria	Firmicutes	Clostridia	Clostridiales	Lachnospiraceae	Roseburia	Roseburia intestinalis
WP_076504135	s-23545-	C166	Bacteria	Proteobacteria	Betaproteobacteria	Burkholderiales	Comamonadaceae	Pseudacidovorax	Pseudacidovorax sp. RU35E
PXR69451	s-166-	C84	Bacteria	Proteobacteria	Gammaproteobacteria	Enterobacterales	Enterobacteriaceae	Salmonella	Salmonella enterica
KOK40741	s-905-	C84	Bacteria	Proteobacteria	Gammaproteobacteria	Enterobacterales	Enterobacteriaceae	Salmonella	Salmonella enterica
PMO09079	s-600-	C148	Bacteria	Proteobacteria	Gammaproteobacteria	Vibrionales	Vibrionaceae	Vibrio	Vibrio cyclitrophicus
OUB18015	s-25804-	C46	Bacteria	Firmicutes	Bacilli	Bacillales	Bacillaceae	Bacillus	Bacillus thuringiensis
ABJ99890	s-11909-	C14	Bacteria	Proteobacteria	Gammaproteobacteria	Enterobacterales	Enterobacteriaceae	Salmonella	Salmonella enterica
KOE79023	s-3196-	C166	Bacteria	Proteobacteria	Gammaproteobacteria	Vibrionales	Vibrionaceae	Vibrio	Vibrio parahaemolyticus
WP_018072576	s-7274-	C122	Bacteria	Proteobacteria	Alphaproteobacteria	Rhizobiales	Rhizobiaceae	Rhizobium	Rhizobium leguminosarum
AWS20877	s-33539-	C16	Bacteria	Spirochaetes	Spirochaetia	-	Leptospiraceae	Leptospira	Leptospira sp.
ESZ29130	s-6862-	C122	Bacteria	Proteobacteria	Alphaproteobacteria	Rhizobiales	Phyllobacteriaceae	Mesorhizobium	Mesorhizobium sp. L2C084A000
WP_012556604	s-8198-	C122	Bacteria	Proteobacteria	Alphaproteobacteria	Rhizobiales	Rhizobiaceae	Rhizobium	Rhizobium leguminosarum
OGR05716	s-20599-	C89	Bacteria	Proteobacteria	Deltaproteobacteria	-	-	-	Deltaproteobacteria bacterium RIFOXYD12_FULL_50_9
OLZ20224	s-5910-	C150	Bacteria	Firmicutes	Clostridia	Clostridiales	Clostridiales Family XVII. Incertae Sedis	Sulfobacillus	Sulfobacillus thermosulfidooxidans
WP_038416523	s-1227-	C84	Bacteria	Proteobacteria	Gammaproteobacteria	Enterobacterales	Enterobacteriaceae	Enterobacter	-
CPM64962	s-726-	C149	Bacteria	Proteobacteria	Betaproteobacteria	Burkholderiales	Burkholderiaceae	Burkholderia	Burkholderia pseudomallei
OBT05328	s-18744-	C166	Bacteria	Proteobacteria	Gammaproteobacteria	Alteromonadales	Shewanellaceae	Shewanella	Shewanella sp. UCD-FRSSP16_17
OEC23900	s-10698-	C148	Bacteria	Proteobacteria	Gammaproteobacteria	Vibrionales	Vibrionaceae	Vibrio	Vibrio cholerae
SQJ17740	s-31705-	C14	Bacteria	Proteobacteria	Gammaproteobacteria	Enterobacterales	Yersiniaceae	Serratia	Serratia rubidaea
RBP23645	s-26777-	C84	Bacteria	Proteobacteria	Betaproteobacteria	Burkholderiales	Alcaligenaceae	Achromobacter	Achromobacter marplatensis
OIU45883	s-22242-	C115	Bacteria	Proteobacteria	Epsilonproteobacteria	Campylobacterales	Campylobacteraceae	Campylobacter	Campylobacter jejuni
PXE38661	s-2069-	C46	Bacteria	Firmicutes	Bacilli	Bacillales	Listeriaceae	Listeria	Listeria monocytogenes
WP_006274178	s-7956-	C122	Bacteria	Proteobacteria	Alphaproteobacteria	Caulobacterales	Caulobacteraceae	Asticcacaulis	Asticcacaulis biprosthecium
PGL98372	s-28819-	C46	Bacteria	Firmicutes	Bacilli	Bacillales	Bacillaceae	Bacillus	Bacillus thuringiensis
ERO04348	s-943-	C14	Bacteria	Proteobacteria	Gammaproteobacteria	Enterobacterales	Enterobacteriaceae	Salmonella	Salmonella enterica
ERB01066	s-11779-	C150	Bacteria	Proteobacteria	Gammaproteobacteria	Enterobacterales	Enterobacteriaceae	Escherichia	Escherichia coli
ASE87021	s-26765-	C115	Bacteria	Proteobacteria	Epsilonproteobacteria	Campylobacterales	Campylobacteraceae	Campylobacter	Campylobacter jejuni
CSZ12875	s-2589-	C84	Bacteria	Proteobacteria	Gammaproteobacteria	Enterobacterales	Enterobacteriaceae	Shigella	Shigella sonnei
KKB90588	s-3705-	C4	Bacteria	Firmicutes	Bacilli	Bacillales	Bacillaceae	Bacillus	Bacillus sp. CMAA 1185
WP_091556704	s-21874-	C150	Bacteria	Actinobacteria	Actinobacteria	Geodermatophilales	Geodermatophilaceae	Klenkia	Klenkia taihuensis
SFE21488	s-21953-	C14	Bacteria	Proteobacteria	Betaproteobacteria	Burkholderiales	Comamonadaceae	Acidovorax	Acidovorax konjaci
PXN28314	s-943-	C14	Bacteria	Proteobacteria	Gammaproteobacteria	Enterobacterales	Enterobacteriaceae	Salmonella	Salmonella enterica
RGU18694	s-31110-	C148	Bacteria	Firmicutes	Clostridia	Clostridiales	Lachnospiraceae	-	[Eubacterium] rectale
OZT13038	s-27540-	C150	Bacteria	Firmicutes	Bacilli	Bacillales	Bacillaceae	Bacillus	Bacillus aryabhattai
PKO57187	s-30351-	C143	Bacteria	Proteobacteria	Betaproteobacteria	-	-	-	Betaproteobacteria bacterium HGW-Betaproteobacteria-21
AXI10448	s-35313-	C4	Bacteria	Firmicutes	Bacilli	Bacillales	Bacillaceae	Oceanobacillus	Oceanobacillus sp. 160
WP_112942768	s-34614-	C122	Bacteria	Proteobacteria	Alphaproteobacteria	Rhizobiales	-	-	Rhizobiales bacterium
BAF76033	s-2773-	C14	Bacteria	Proteobacteria	Gammaproteobacteria	Enterobacterales	Hafniaceae	Edwardsiella	Edwardsiella tarda
AMU05363	s-1951-	C149	Bacteria	Proteobacteria	Betaproteobacteria	Burkholderiales	Burkholderiaceae	Burkholderia	Burkholderia cenocepacia
KJY91919	s-12231-	C166	Bacteria	Proteobacteria	Gammaproteobacteria	Vibrionales	Vibrionaceae	Vibrio	Vibrio neptunius
KDT59764	s-93-	C166	Bacteria	Proteobacteria	Gammaproteobacteria	Enterobacterales	Enterobacteriaceae	Escherichia	Escherichia coli
SEF92529	s-21220-	C14	Bacteria	Proteobacteria	Betaproteobacteria	Nitrosomonadales	Nitrosomonadaceae	Nitrosomonas	Nitrosomonas ureae
PUY36657	s-2780-	C4	Bacteria	Proteobacteria	Gammaproteobacteria	Enterobacterales	Enterobacteriaceae	Cronobacter	Cronobacter sakazakii
OAG28580	s-18350-	C143	Bacteria	Thermodesulfobacteria	Thermodesulfobacteria	Thermodesulfobacteriales	Thermodesulfobacteriaceae	Thermodesulfatator	Thermodesulfatator autotrophicus
KFZ36910	s-5043-	C166	Bacteria	Proteobacteria	Gammaproteobacteria	Alteromonadales	Shewanellaceae	Shewanella	Shewanella mangrovi
DAA86817	s-28378-	C84	Bacteria	Candidatus Melainabacteria	-	Candidatus Gastranaerophilales	-	-	Candidatus Gastranaerophilales bacterium HUM_4
AOF67107	s-2112-	C4	Bacteria	Spirochaetes	Spirochaetia	Spirochaetales	Spirochaetaceae	Treponema	Treponema pallidum
KSX90538	s-133-	C84	Bacteria	Proteobacteria	Gammaproteobacteria	Enterobacterales	Enterobacteriaceae	Escherichia	Escherichia coli
WP_012127231	s-1543-	C148	Bacteria	Proteobacteria	Gammaproteobacteria	Vibrionales	Vibrionaceae	Vibrio	Vibrio campbellii
WP_105440927	s-31962-	C122	Bacteria	Proteobacteria	Alphaproteobacteria	Rhizobiales	Rhizobiaceae	Neorhizobium	Neorhizobium sp. T25_13
PMH75466	s-1116-	C148	Bacteria	Proteobacteria	Gammaproteobacteria	Vibrionales	Vibrionaceae	Vibrio	Vibrio cyclitrophicus
PTC60796	s-2258-	C84	Bacteria	Proteobacteria	Gammaproteobacteria	Enterobacterales	Enterobacteriaceae	Salmonella	Salmonella enterica
PTM55666	s-32434-	C149	Bacteria	Proteobacteria	Gammaproteobacteria	Alteromonadales	Alteromonadaceae	Marinobacter	Marinobacter sp. PT19DW
WP_045130194	s-12250-	C166	Bacteria	Proteobacteria	Gammaproteobacteria	Vibrionales	Vibrionaceae	Photobacterium	Photobacterium angustum
KKC96212	s-638-	C148	Bacteria	Proteobacteria	Gammaproteobacteria	Vibrionales	Vibrionaceae	Vibrio	Vibrio parahaemolyticus
WP_070317382	s-20108-	C115	Bacteria	Proteobacteria	Epsilonproteobacteria	Campylobacterales	Campylobacteraceae	Campylobacter	Campylobacter jejuni
KOS49803	s-10248-	C4	Bacteria	Firmicutes	Bacilli	Bacillales	Bacillaceae	Bacillus	Bacillus amyloliquefaciens
AUM11641	s-30571-	C84	Bacteria	Proteobacteria	Gammaproteobacteria	Oceanospirillales	Alcanivoracaceae	Ketobacter	Ketobacter alkanivorans
EYE23954	s-72-	C14	Bacteria	Proteobacteria	Gammaproteobacteria	Enterobacterales	Enterobacteriaceae	Escherichia	Escherichia coli
RGZ76954	s-31456-	C150	Bacteria	Firmicutes	Clostridia	Clostridiales	Lachnospiraceae	-	[Eubacterium] rectale
ACR71277	s-1501-	C170	Bacteria	Firmicutes	Clostridia	Clostridiales	Eubacteriaceae	Eubacterium	[Eubacterium] eligens
WP_065860332	s-19148-	C85	Bacteria	Proteobacteria	Gammaproteobacteria	Vibrionales	Vibrionaceae	Vibrio	Vibrio cidicii
ODX15919	s-1366-	C148	Bacteria	Proteobacteria	Gammaproteobacteria	Vibrionales	Vibrionaceae	Vibrio	Vibrio parahaemolyticus
WP_107216437	s-32352-	C115	Bacteria	Proteobacteria	Gammaproteobacteria	Vibrionales	Vibrionaceae	Photobacterium	Photobacterium leiognathi
WP_030482617	s-5749-	C170	Bacteria	Actinobacteria	Actinobacteria	Propionibacteriales	Nocardioidaceae	Marmoricola	Marmoricola aequoreus
WP_101956767	s-30508-	C148	Bacteria	Proteobacteria	Gammaproteobacteria	Vibrionales	Vibrionaceae	Vibrio	Vibrio vulnificus
EJM78347	s-7847-	C166	Bacteria	Proteobacteria	Gammaproteobacteria	Pseudomonadales	Pseudomonadaceae	Pseudomonas	Pseudomonas sp. GM67
EZB14199	s-75-	C84	Bacteria	Proteobacteria	Gammaproteobacteria	Enterobacterales	Enterobacteriaceae	Escherichia	Escherichia coli
OLH81017	s-4024-	C149	Bacteria	Proteobacteria	Gammaproteobacteria	Xanthomonadales	Xanthomonadaceae	Xanthomonas	Xanthomonas oryzae
CDT83898	s-13348-	C148	Bacteria	Proteobacteria	Gammaproteobacteria	Vibrionales	Vibrionaceae	Vibrio	Vibrio sp. J2-3
PCY23347	s-2070-	C46	Bacteria	Firmicutes	Bacilli	Bacillales	Listeriaceae	Listeria	Listeria monocytogenes
AAR10696	s-1304-	C14	Bacteria	Proteobacteria	Gammaproteobacteria	Enterobacterales	Enterobacteriaceae	Salmonella	Salmonella enterica
WP_000079818	s-81-	C14	Bacteria	Proteobacteria	Gammaproteobacteria	Enterobacterales	Enterobacteriaceae	-	-
EWH09463	s-5335-	C166	Bacteria	Proteobacteria	Gammaproteobacteria	Alteromonadales	Alteromonadaceae	Catenovulum	Catenovulum agarivorans
PEX78205	s-28964-	C4	Bacteria	Firmicutes	Bacilli	Bacillales	Bacillaceae	Bacillus	Bacillus cereus
EAU40778	s-11979-	C122	Bacteria	Proteobacteria	Alphaproteobacteria	Rhizobiales	Aurantimonadaceae	Fulvimarina	Fulvimarina pelagi
CEQ00827	s-9781-	C4	Bacteria	Firmicutes	Clostridia	Clostridiales	Peptostreptococcaceae	Paeniclostridium	Paeniclostridium sordellii
WP_099344519	s-29342-	C102	Bacteria	Proteobacteria	Epsilonproteobacteria	Campylobacterales	Campylobacteraceae	Malacobacter	Malacobacter marinus
STP81263	s-2192-	C81	Bacteria	Proteobacteria	Gammaproteobacteria	Enterobacterales	Hafniaceae	Edwardsiella	Edwardsiella ictaluri
PTO86353	s-1028-	C148	Bacteria	Proteobacteria	Gammaproteobacteria	Vibrionales	Vibrionaceae	Vibrio	Vibrio splendidus
EYR73010	s-166-	C84	Bacteria	Proteobacteria	Gammaproteobacteria	Enterobacterales	Enterobacteriaceae	Salmonella	Salmonella enterica
WP_028246386	s-14481-	C100	Bacteria	Firmicutes	Clostridia	Clostridiales	Lachnospiraceae	Pseudobutyrivibrio	Pseudobutyrivibrio ruminis
POP12704	s-861-	C84	Bacteria	Proteobacteria	Gammaproteobacteria	Enterobacterales	Enterobacteriaceae	Salmonella	Salmonella enterica
PQX90142	s-28854-	C138	Bacteria	Proteobacteria	Gammaproteobacteria	Enterobacterales	Enterobacteriaceae	Cronobacter	Cronobacter sakazakii
WP_102468647	s-30729-	C148	Bacteria	Proteobacteria	Gammaproteobacteria	Vibrionales	Vibrionaceae	Vibrio	-
GBD42267	s-30055-	C151	Bacteria	-	-	-	-	-	bacterium HR39
OZR00464	s-281-	C14	Bacteria	Proteobacteria	Gammaproteobacteria	Enterobacterales	Enterobacteriaceae	Salmonella	Salmonella enterica
KEI16196	s-14206-	C150	Bacteria	Firmicutes	Clostridia	Clostridiales	Clostridiaceae	Clostridium	Clostridium haemolyticum
PSN07277	s-32196-	C138	Bacteria	Proteobacteria	Gammaproteobacteria	Enterobacterales	Enterobacteriaceae	Siccibacter	Siccibacter turicensis
AKL77985	s-2777-	C170	Bacteria	Firmicutes	Bacilli	Bacillales	Bacillaceae	Bacillus	Bacillus velezensis
PBM43803	s-11330-	C149	Bacteria	Proteobacteria	Gammaproteobacteria	Pseudomonadales	Pseudomonadaceae	Pseudomonas	Pseudomonas aeruginosa
SQY46909	s-4687-	C14	Bacteria	Proteobacteria	Gammaproteobacteria	Enterobacterales	Enterobacteriaceae	Escherichia	Escherichia coli
RDJ29429	s-35213-	C122	Bacteria	Proteobacteria	Alphaproteobacteria	Rhizobiales	Bradyrhizobiaceae	Bosea	Bosea sp. RCAM04685
AUI85578	s-1041-	C148	Bacteria	Proteobacteria	Gammaproteobacteria	Vibrionales	Vibrionaceae	Vibrio	Vibrio azureus
PTT55979	s-12459-	C166	Bacteria	Proteobacteria	Gammaproteobacteria	Aeromonadales	Aeromonadaceae	Aeromonas	Aeromonas sp. HMWF014
PUX91976	s-2483-	C4	Bacteria	Proteobacteria	Gammaproteobacteria	Enterobacterales	Enterobacteriaceae	Cronobacter	Cronobacter sakazakii
BAM84061	s-85-	C84	Bacteria	Proteobacteria	Gammaproteobacteria	Enterobacterales	Enterobacteriaceae	Escherichia	Escherichia coli
WP_071177889	s-20281-	C85	Bacteria	Proteobacteria	Gammaproteobacteria	Vibrionales	Vibrionaceae	Vibrio	Vibrio cholerae
EMV32383	s-130-	C84	Bacteria	Proteobacteria	Gammaproteobacteria	Enterobacterales	Enterobacteriaceae	Escherichia	Escherichia coli
CZZ47742	s-3385-	C84	Bacteria	Proteobacteria	Gammaproteobacteria	Enterobacterales	Enterobacteriaceae	Enterobacter	Enterobacter cloacae
EGB36605	s-110-	C84	Bacteria	Proteobacteria	Gammaproteobacteria	Enterobacterales	Enterobacteriaceae	Escherichia	Escherichia coli
ARR00292	s-25750-	C143	Bacteria	Proteobacteria	Epsilonproteobacteria	Campylobacterales	Campylobacteraceae	Campylobacter	Campylobacter sp. RM6137
SQO45050	s-63-	C84	Bacteria	Proteobacteria	Gammaproteobacteria	Enterobacterales	Enterobacteriaceae	Escherichia	Escherichia coli
CFN38089	s-1256-	C14	Bacteria	Proteobacteria	Betaproteobacteria	Burkholderiales	Alcaligenaceae	Bordetella	Bordetella pertussis
OOJ10038	s-2129-	C84	Bacteria	Proteobacteria	Gammaproteobacteria	Enterobacterales	Enterobacteriaceae	Escherichia	Escherichia coli
KKM41122	s-2810-	C4	Bacteria	Firmicutes	Clostridia	Clostridiales	Clostridiaceae	Clostridium	Clostridium botulinum
PCB05995	s-1952-	C149	Bacteria	Proteobacteria	Gammaproteobacteria	Pseudomonadales	Pseudomonadaceae	Pseudomonas	Pseudomonas aeruginosa
KTH36206	s-3737-	C149	Bacteria	Proteobacteria	Gammaproteobacteria	Enterobacterales	Enterobacteriaceae	Enterobacter	Enterobacter hormaechei
KYX84937	s-591-	C148	Bacteria	Proteobacteria	Gammaproteobacteria	Vibrionales	Vibrionaceae	Vibrio	Vibrio parahaemolyticus
WP_078201130	s-24186-	C84	Bacteria	Proteobacteria	Betaproteobacteria	Burkholderiales	Burkholderiaceae	Cupriavidus	Cupriavidus necator
KYR58050	s-93-	C166	Bacteria	Proteobacteria	Gammaproteobacteria	Enterobacterales	Enterobacteriaceae	Escherichia	Escherichia coli
OIN52085	s-21194-	C14	Bacteria	Proteobacteria	Gammaproteobacteria	Pseudomonadales	Pseudomonadaceae	Pseudomonas	Pseudomonas costantinii
CQP27564	s-1099-	C84	Bacteria	Proteobacteria	Gammaproteobacteria	Enterobacterales	Enterobacteriaceae	Salmonella	Salmonella enterica
OAI21048	s-18414-	C166	Bacteria	Proteobacteria	Gammaproteobacteria	Methylococcales	Methylococcaceae	Methylomonas	Methylomonas lenta
OEB33733	s-768-	C148	Bacteria	Proteobacteria	Gammaproteobacteria	Vibrionales	Vibrionaceae	Vibrio	Vibrio parahaemolyticus
KNM75129	s-1057-	C84	Bacteria	Proteobacteria	Gammaproteobacteria	Enterobacterales	Enterobacteriaceae	Salmonella	Salmonella enterica
EQW34282	s-11778-	C84	Bacteria	Proteobacteria	Gammaproteobacteria	Enterobacterales	Enterobacteriaceae	Escherichia	Escherichia coli
WP_101919611	s-30528-	C71	Bacteria	Proteobacteria	Alphaproteobacteria	Rhodobacterales	Rhodobacteraceae	Tabrizicola	Tabrizicola sp. TH137
WP_031849166	s-837-	C148	Bacteria	Proteobacteria	Gammaproteobacteria	Vibrionales	Vibrionaceae	Vibrio	Vibrio parahaemolyticus
ENH34049	s-3440-	C159	Bacteria	Proteobacteria	Gammaproteobacteria	Enterobacterales	Enterobacteriaceae	Escherichia	Escherichia coli
WP_047555984	s-3303-	C122	Bacteria	Proteobacteria	Alphaproteobacteria	Rhizobiales	Rhizobiaceae	Rhizobium	Rhizobium leguminosarum
WP_033548867	s-5511-	C14	Bacteria	Proteobacteria	Gammaproteobacteria	Enterobacterales	Enterobacteriaceae	Escherichia	Escherichia coli
OQK29377	s-24761-	C148	Bacteria	Proteobacteria	Gammaproteobacteria	Vibrionales	Vibrionaceae	Vibrio	Vibrio parahaemolyticus
WP_071197722	s-21623-	C85	Bacteria	Proteobacteria	Gammaproteobacteria	Vibrionales	Vibrionaceae	Vibrio	Vibrio cholerae
WP_012140492	s-208-	C127	Bacteria	Proteobacteria	Epsilonproteobacteria	Campylobacterales	Campylobacteraceae	Campylobacter	Campylobacter concisus
WP_002193132	s-8043-	C4	Bacteria	Firmicutes	Bacilli	Bacillales	Bacillaceae	Bacillus	-
WP_015458122	s-12970-	C122	Bacteria	Proteobacteria	Alphaproteobacteria	Sphingomonadales	Sphingomonadaceae	Sphingomonas	-
SFR23141	s-4451-	C122	Bacteria	Proteobacteria	Alphaproteobacteria	Rhodobacterales	Rhodobacteraceae	Paracoccus	Paracoccus denitrificans
KLC06774	s-3532-	C149	Bacteria	Proteobacteria	Gammaproteobacteria	Xanthomonadales	Xanthomonadaceae	Xanthomonas	Xanthomonas perforans
SIY65092	s-2589-	C84	Bacteria	Proteobacteria	Gammaproteobacteria	Enterobacterales	Enterobacteriaceae	Shigella	Shigella sonnei
WP_098356579	s-28951-	C14	Bacteria	Firmicutes	Bacilli	Bacillales	Bacillaceae	Bacillus	Bacillus cereus
WP_064491814	s-18544-	C3	Bacteria	Proteobacteria	Gammaproteobacteria	Pseudomonadales	Pseudomonadaceae	Pseudomonas	Pseudomonas putida
KZW69860	s-651-	C148	Bacteria	Proteobacteria	Gammaproteobacteria	Vibrionales	Vibrionaceae	Vibrio	Vibrio parahaemolyticus
AKH22558	s-130-	C84	Bacteria	Proteobacteria	Gammaproteobacteria	Enterobacterales	Enterobacteriaceae	Escherichia	Escherichia coli
RFV74734	s-899-	C84	Bacteria	Proteobacteria	Gammaproteobacteria	Enterobacterales	Enterobacteriaceae	Salmonella	Salmonella enterica
EEH13330	s-9164-	C122	Bacteria	Proteobacteria	Alphaproteobacteria	Rhizobiales	Brucellaceae	Brucella	Brucella ceti
ENT54053	s-9164-	C122	Bacteria	Proteobacteria	Alphaproteobacteria	Rhizobiales	Brucellaceae	Brucella	Brucella suis
WP_058486682	s-16794-	C150	Bacteria	Firmicutes	Clostridia	Clostridiales	Defluviitaleaceae	Defluviitalea	Defluviitalea phaphyphila
OED98677	s-1666-	C85	Bacteria	Proteobacteria	Gammaproteobacteria	Vibrionales	Vibrionaceae	Vibrio	Vibrio cyclitrophicus
KZI24114	s-93-	C166	Bacteria	Proteobacteria	Gammaproteobacteria	Enterobacterales	Enterobacteriaceae	Escherichia	Escherichia coli
PSF14316	s-32119-	C143	Bacteria	Proteobacteria	Gammaproteobacteria	Alteromonadales	Alteromonadaceae	Marinobacter	Marinobacter fuscus
WP_059427309	s-16751-	C143	Bacteria	Proteobacteria	Epsilonproteobacteria	Campylobacterales	Campylobacteraceae	Campylobacter	Campylobacter fetus
PDC22614	s-2070-	C46	Bacteria	Firmicutes	Bacilli	Bacillales	Listeriaceae	Listeria	Listeria monocytogenes
CHI34689	s-364-	C84	Bacteria	Proteobacteria	Gammaproteobacteria	Enterobacterales	Enterobacteriaceae	Salmonella	Salmonella enterica
WP_096477724	s-28104-	C122	Bacteria	Proteobacteria	Alphaproteobacteria	Rhizobiales	Rhizobiaceae	Rhizobium	Rhizobium phaseoli
KOA33769	s-139-	C14	Bacteria	Proteobacteria	Gammaproteobacteria	Enterobacterales	Enterobacteriaceae	Escherichia	Escherichia coli
OQT53149	s-587-	C148	Bacteria	Proteobacteria	Gammaproteobacteria	Vibrionales	Vibrionaceae	Vibrio	Vibrio parahaemolyticus
AVH09609	s-209-	C127	Bacteria	Proteobacteria	Epsilonproteobacteria	Campylobacterales	Helicobacteraceae	Helicobacter	Helicobacter pylori
WP_072910998	s-22511-	C150	Bacteria	Firmicutes	Clostridia	Clostridiales	Lachnospiraceae	Pseudobutyrivibrio	Pseudobutyrivibrio xylanivorans
WP_018692571	s-15055-	C166	Bacteria	Proteobacteria	Gammaproteobacteria	Alteromonadales	Pseudoalteromonadaceae	Algicola	Algicola sagamiensis
WP_113466943	s-34890-	C122	Bacteria	Proteobacteria	Alphaproteobacteria	Rhizobiales	-	-	Rhizobiales bacterium
STM15349	s-2068-	C84	Bacteria	Proteobacteria	Gammaproteobacteria	Enterobacterales	Enterobacteriaceae	Escherichia	Escherichia coli
WP_003593421	s-11577-	C122	Bacteria	Proteobacteria	Alphaproteobacteria	Rhizobiales	Rhizobiaceae	Rhizobium	-
EYD99565	s-60-	C84	Bacteria	Proteobacteria	Gammaproteobacteria	Enterobacterales	Enterobacteriaceae	Escherichia	Escherichia coli
WP_031852170	s-836-	C148	Bacteria	Proteobacteria	Gammaproteobacteria	Vibrionales	Vibrionaceae	Vibrio	Vibrio parahaemolyticus
PVM70333	s-168-	C84	Bacteria	Proteobacteria	Gammaproteobacteria	Enterobacterales	Enterobacteriaceae	Salmonella	Salmonella enterica
WP_086906040	s-26114-	C14	Bacteria	Proteobacteria	Gammaproteobacteria	Enterobacterales	Erwiniaceae	Pantoea	Pantoea agglomerans
KWQ30431	s-1762-	C84	Bacteria	Proteobacteria	Gammaproteobacteria	Enterobacterales	Enterobacteriaceae	Salmonella	Salmonella enterica
WP_081099171	s-24855-	C16	Bacteria	Proteobacteria	Gammaproteobacteria	Alteromonadales	Alteromonadaceae	Alteromonas	Alteromonas mediterranea
WP_102572569	s-30804-	C85	Bacteria	Proteobacteria	Gammaproteobacteria	Vibrionales	Vibrionaceae	Vibrio	Vibrio splendidus
OFJ08892	s-1091-	C148	Bacteria	Proteobacteria	Gammaproteobacteria	Vibrionales	Vibrionaceae	Vibrio	Vibrio cholerae
WP_064498330	s-18598-	C4	Bacteria	Firmicutes	Bacilli	Bacillales	Bacillaceae	Bacillus	Bacillus safensis
PMF17838	s-1576-	C148	Bacteria	Proteobacteria	Gammaproteobacteria	Vibrionales	Vibrionaceae	Vibrio	Vibrio splendidus
BAH19254	s-8998-	C16	Bacteria	Spirochaetes	Spirochaetia	-	Leptospiraceae	Leptospira	Leptospira sp. NM-9
OOK31167	s-93-	C166	Bacteria	Proteobacteria	Gammaproteobacteria	Enterobacterales	Enterobacteriaceae	Escherichia	Escherichia coli
WP_096886764	s-28543-	C150	Bacteria	Firmicutes	Bacilli	Bacillales	Paenibacillaceae	Brevibacillus	Brevibacillus laterosporus
AIK26834	s-726-	C149	Bacteria	Proteobacteria	Betaproteobacteria	Burkholderiales	Burkholderiaceae	Burkholderia	Burkholderia mallei
PIC98532	s-29576-	C150	Bacteria	Firmicutes	Bacilli	Bacillales	Planococcaceae	Sporosarcina	Sporosarcina sp. P29
EMH00034	s-225-	C127	Bacteria	Proteobacteria	Epsilonproteobacteria	Campylobacterales	Helicobacteraceae	Helicobacter	Helicobacter pylori
AFT94464	s-7428-	C166	Bacteria	Proteobacteria	Gammaproteobacteria	Alteromonadales	Alteromonadaceae	Alteromonas	Alteromonas macleodii
KLD12927	s-3532-	C149	Bacteria	Proteobacteria	Gammaproteobacteria	Xanthomonadales	Xanthomonadaceae	Xanthomonas	Xanthomonas perforans
EJJ25671	s-7094-	C122	Bacteria	Proteobacteria	Alphaproteobacteria	Rhizobiales	Rhizobiaceae	Rhizobium	Rhizobium sp. CF142
ODE61684	s-2069-	C46	Bacteria	Firmicutes	Bacilli	Bacillales	Listeriaceae	Listeria	Listeria monocytogenes
EDR44327	s-3983-	C148	Bacteria	Proteobacteria	Gammaproteobacteria	Enterobacterales	Yersiniaceae	Yersinia	Yersinia pestis
WP_009371912	s-7396-	C4	Bacteria	Firmicutes	Bacilli	Bacillales	Bacillaceae	Lysinibacillus	Lysinibacillus fusiformis
WP_013189022	s-8096-	C168	Bacteria	Actinobacteria	Actinobacteria	Actinomycetales	Actinomycetaceae	Mobiluncus	Mobiluncus curtisii
ACX79777	s-7040-	C4	Bacteria	Firmicutes	Bacilli	Bacillales	Bacillaceae	Geobacillus	Geobacillus sp. Y412MC61
WP_012148096	s-1494-	C102	Bacteria	Proteobacteria	Epsilonproteobacteria	Campylobacterales	Campylobacteraceae	Aliiarcobacter	Aliiarcobacter butzleri
ALN45993	s-89-	C84	Bacteria	Proteobacteria	Gammaproteobacteria	Enterobacterales	Enterobacteriaceae	Escherichia	Escherichia coli
EQA51689	s-14843-	C4	Bacteria	Spirochaetes	Spirochaetia	-	Leptospiraceae	Leptospira	Leptospira kmetyi
ABD33761	s-2546-	C125	Bacteria	Firmicutes	Bacilli	Bacillales	Bacillaceae	Bacillus	Bacillus thuringiensis
OJS02542	s-30-	C84	Bacteria	Proteobacteria	Gammaproteobacteria	Enterobacterales	Enterobacteriaceae	Escherichia	Escherichia coli
OEB67117	s-3196-	C166	Bacteria	Proteobacteria	Gammaproteobacteria	Vibrionales	Vibrionaceae	Vibrio	Vibrio parahaemolyticus
CDP90326	s-15602-	C166	Bacteria	Proteobacteria	Gammaproteobacteria	Aeromonadales	Aeromonadaceae	Aeromonas	Aeromonas hydrophila
AAR10568	s-540-	C84	Bacteria	Proteobacteria	Gammaproteobacteria	Enterobacterales	Enterobacteriaceae	Salmonella	Salmonella enterica
KUR31493	s-83-	C84	Bacteria	Proteobacteria	Gammaproteobacteria	Enterobacterales	Enterobacteriaceae	Escherichia	Escherichia coli
CGX69846	s-364-	C84	Bacteria	Proteobacteria	Gammaproteobacteria	Enterobacterales	Enterobacteriaceae	Salmonella	Salmonella enterica
KJQ86461	s-4260-	C166	Bacteria	Proteobacteria	Gammaproteobacteria	Vibrionales	Vibrionaceae	Vibrio	Vibrio sp. S512-13
ABD33782	s-2527-	C4	Bacteria	Firmicutes	Bacilli	Bacillales	Bacillaceae	Bacillus	Bacillus mycoides
KPM83381	s-9990-	C90	Bacteria	Proteobacteria	Gammaproteobacteria	Alteromonadales	Pseudoalteromonadaceae	Pseudoalteromonas	Pseudoalteromonas lipolytica
SJA70523	s-2589-	C84	Bacteria	Proteobacteria	Gammaproteobacteria	Enterobacterales	Enterobacteriaceae	Shigella	Shigella sonnei
PNP21125	s-578-	C148	Bacteria	Proteobacteria	Gammaproteobacteria	Vibrionales	Vibrionaceae	Vibrio	Vibrio alginolyticus
WP_042394826	s-4351-	C138	Bacteria	Proteobacteria	Gammaproteobacteria	Enterobacterales	Enterobacteriaceae	Pseudescherichia	Pseudescherichia vulneris
SJU51700	s-3987-	C4	Bacteria	Firmicutes	Clostridia	Clostridiales	Peptostreptococcaceae	Clostridioides	Clostridioides difficile
WP_012618995	s-9216-	C86	Archaea	Euryarchaeota	Methanomicrobia	Methanomicrobiales	Methanoregulaceae	Methanosphaerula	Methanosphaerula palustris
KIL76319	s-4511-	C4	Bacteria	Firmicutes	Bacilli	Bacillales	Bacillaceae	Bacillus	Bacillus badius
CDD73438	s-12665-	C150	Bacteria	Firmicutes	Clostridia	Clostridiales	Clostridiaceae	Clostridium	Clostridium sp. CAG:62
SIW05697	s-14777-	C143	Bacteria	Deferribacteres	Deferribacteres	Deferribacterales	Deferribacteraceae	Mucispirillum	Mucispirillum schaedleri
WP_040323888	s-14170-	C143	Bacteria	Firmicutes	Bacilli	Bacillales	Bacillaceae	Bacillus	Bacillus alcalophilus
WP_058306690	s-16671-	C100	Bacteria	Firmicutes	Bacilli	Bacillales	Bacillaceae	Gracilibacillus	Gracilibacillus massiliensis
WP_111930322	s-34297-	C4	Bacteria	Firmicutes	Clostridia	Clostridiales	Clostridiaceae	Clostridium	Clostridium tertium
WP_108603871	s-32715-	C166	Bacteria	Proteobacteria	Gammaproteobacteria	Alteromonadales	Alteromonadaceae	Catenovulum	Catenovulum sp. CCB-QB4
WP_066117150	s-19244-	C166	Bacteria	Proteobacteria	Alphaproteobacteria	Sphingomonadales	Sphingomonadaceae	Blastomonas	-
ADO01397	s-277-	C14	Bacteria	Proteobacteria	Gammaproteobacteria	Enterobacterales	Enterobacteriaceae	Salmonella	Salmonella enterica
WP_027400151	s-14591-	C150	Bacteria	Firmicutes	Clostridia	Clostridiales	Clostridiales Family XIII. Incertae Sedis	Anaerovorax	Anaerovorax odorimutans
OCG05317	s-18938-	C90	Bacteria	Proteobacteria	Gammaproteobacteria	Orbales	Orbaceae	Gilliamella	Gilliamella apicola
WP_095429539	s-27834-	C148	Bacteria	Proteobacteria	Gammaproteobacteria	Vibrionales	Vibrionaceae	Vibrio	Vibrio vulnificus
EQR97701	s-14807-	C14	Bacteria	Proteobacteria	Gammaproteobacteria	Enterobacterales	Enterobacteriaceae	Escherichia	Escherichia coli
WP_062952900	s-18012-	C150	Bacteria	Proteobacteria	Alphaproteobacteria	Rhodospirillales	Rhodospirillaceae	Thalassospira	-
KPN18246	s-9811-	C166	Bacteria	Actinobacteria	Actinobacteria	Micrococcales	Micrococcaceae	Arthrobacter	Arthrobacter sp. Edens01
WP_088615334	s-26769-	C4	Bacteria	Proteobacteria	Oligoflexia	Bdellovibrionales	Bdellovibrionaceae	Bdellovibrio	Bdellovibrio sp. SKB1291214
OXZ43923	s-1921-	C149	Bacteria	Proteobacteria	Gammaproteobacteria	Pseudomonadales	Pseudomonadaceae	Pseudomonas	Pseudomonas aeruginosa
WP_118142167	s-31807-	C148	Bacteria	Firmicutes	Clostridia	Clostridiales	Lachnospiraceae	-	[Eubacterium] rectale
AWM09340	s-27560-	C166	Bacteria	Proteobacteria	Alphaproteobacteria	Rhizobiales	Bradyrhizobiaceae	Bradyrhizobium	Bradyrhizobium sp. 3 85S1MB
CTY31957	s-65-	C14	Bacteria	Proteobacteria	Gammaproteobacteria	Enterobacterales	Enterobacteriaceae	Escherichia	Escherichia coli
WP_015730281	s-8083-	C150	Bacteria	Proteobacteria	Gammaproteobacteria	Enterobacterales	Pectobacteriaceae	Pectobacterium	Pectobacterium parmentieri
WP_027409290	s-6226-	C166	Bacteria	Firmicutes	Bacilli	Bacillales	Bacillaceae	Anoxybacillus	Anoxybacillus tepidamans
EDL71074	s-7049-	C166	Bacteria	Proteobacteria	Gammaproteobacteria	Vibrionales	Vibrionaceae	Vibrio	Vibrio campbellii
PJV33298	s-910-	C84	Bacteria	Proteobacteria	Gammaproteobacteria	Enterobacterales	Enterobacteriaceae	Salmonella	Salmonella enterica
AOO93856	s-18817-	C122	Bacteria	Proteobacteria	Alphaproteobacteria	Rhizobiales	Rhizobiaceae	Rhizobium	Rhizobium leguminosarum
KQH61983	s-9196-	C137	Bacteria	Proteobacteria	Epsilonproteobacteria	Campylobacterales	Campylobacteraceae	Campylobacter	Campylobacter coli
SDJ44284	s-5887-	C166	Bacteria	Actinobacteria	Actinobacteria	Micrococcales	Microbacteriaceae	Leifsonia	Leifsonia sp. 466MF
CHY21406	s-364-	C84	Bacteria	Proteobacteria	Gammaproteobacteria	Enterobacterales	Enterobacteriaceae	Salmonella	Salmonella enterica
PGE69614	s-28762-	C46	Bacteria	Firmicutes	Bacilli	Bacillales	Bacillaceae	Bacillus	Bacillus toyonensis
KNV49269	s-166-	C84	Bacteria	Proteobacteria	Gammaproteobacteria	Enterobacterales	Enterobacteriaceae	Salmonella	Salmonella enterica
WP_024339337	s-6672-	C59	Bacteria	Proteobacteria	Alphaproteobacteria	Rhizobiales	Bradyrhizobiaceae	Bradyrhizobium	-
WP_007540852	s-12983-	C20	Archaea	Euryarchaeota	Halobacteria	Haloferacales	Haloferacaceae	Haloferax	Haloferax larsenii
BAA15751	s-98-	C3	Bacteria	Proteobacteria	Gammaproteobacteria	Enterobacterales	Enterobacteriaceae	Escherichia	Escherichia coli
WP_097578827	s-28719-	C122	Bacteria	Proteobacteria	Alphaproteobacteria	Rhizobiales	Rhizobiaceae	Rhizobium	Rhizobium sp. H4
EQB72308	s-15552-	C67	Archaea	Euryarchaeota	Thermoplasmata	Thermoplasmatales	-	-	Thermoplasmatales archaeon A-plasma
CGT28298	s-364-	C84	Bacteria	Proteobacteria	Gammaproteobacteria	Enterobacterales	Enterobacteriaceae	Salmonella	Salmonella enterica
ATD26692	s-606-	C148	Bacteria	Proteobacteria	Gammaproteobacteria	Vibrionales	Vibrionaceae	Vibrio	Vibrio cholerae
WP_030441058	s-5750-	C150	Bacteria	Actinobacteria	Actinobacteria	Micromonosporales	Micromonosporaceae	Actinoplanes	Actinoplanes subtropicus
SOU07375	s-3192-	C149	Bacteria	Proteobacteria	Gammaproteobacteria	Xanthomonadales	Xanthomonadaceae	Xanthomonas	Xanthomonas arboricola
PHN41431	s-1327-	C92	Bacteria	Proteobacteria	Gammaproteobacteria	Pseudomonadales	Pseudomonadaceae	Pseudomonas	Pseudomonas sp. ICMP 564
KNF47829	s-43-	C84	Bacteria	Proteobacteria	Gammaproteobacteria	Enterobacterales	Enterobacteriaceae	Escherichia	Escherichia coli
KPD44039	s-3981-	C148	Bacteria	Proteobacteria	Gammaproteobacteria	Enterobacterales	Yersiniaceae	Yersinia	Yersinia pestis
CUY77109	s-3299-	C14	Bacteria	Proteobacteria	Gammaproteobacteria	Enterobacterales	Yersiniaceae	Serratia	Serratia marcescens
KMO03299	s-10910-	C4	Bacteria	Proteobacteria	Betaproteobacteria	Neisseriales	Chromobacteriaceae	Chromobacterium	Chromobacterium violaceum
WP_044829548	s-14071-	C150	Bacteria	Proteobacteria	Alphaproteobacteria	Rhodospirillales	Rhodospirillaceae	Thalassospira	Thalassospira sp. HJ
PMI89731	s-1566-	C148	Bacteria	Proteobacteria	Gammaproteobacteria	Vibrionales	Vibrionaceae	Vibrio	Vibrio lentus
ESB25129	s-2229-	C14	Bacteria	Proteobacteria	Gammaproteobacteria	Enterobacterales	Enterobacteriaceae	Salmonella	Salmonella enterica
AEF81469	s-14185-	C4	Bacteria	Spirochaetes	Spirochaetia	Spirochaetales	Spirochaetaceae	Treponema	Treponema azotonutricium
OSF16597	s-1044-	C84	Bacteria	Proteobacteria	Gammaproteobacteria	Enterobacterales	Enterobacteriaceae	Salmonella	Salmonella enterica
WP_087444318	s-26220-	C170	Bacteria	Firmicutes	Bacilli	Bacillales	Paenibacillaceae	Paenibacillus	Paenibacillus thiaminolyticus
EQB18096	s-7021-	C122	Bacteria	Proteobacteria	Alphaproteobacteria	Sphingomonadales	Sphingomonadaceae	Novosphingobium	Novosphingobium lindaniclasticum
OCZ99403	s-887-	C14	Bacteria	Proteobacteria	Gammaproteobacteria	Enterobacterales	Enterobacteriaceae	Salmonella	Salmonella enterica
KRB24657	s-16171-	C166	Bacteria	Proteobacteria	Betaproteobacteria	Burkholderiales	-	Rhizobacter	Rhizobacter sp. Root16D2
KQY29870	s-16256-	C122	Bacteria	Proteobacteria	Alphaproteobacteria	Caulobacterales	Caulobacteraceae	Caulobacter	Caulobacter sp. Root487D2Y
CGB92729	s-364-	C84	Bacteria	Proteobacteria	Gammaproteobacteria	Enterobacterales	Enterobacteriaceae	Salmonella	Salmonella enterica
RCN22107	s-3069-	C149	Bacteria	Proteobacteria	Gammaproteobacteria	Pseudomonadales	Pseudomonadaceae	Pseudomonas	Pseudomonas aeruginosa
WP_055647453	s-9984-	C166	Bacteria	Proteobacteria	Gammaproteobacteria	Alteromonadales	Shewanellaceae	Shewanella	Shewanella sp. Sh95
WP_066775116	s-19294-	C90	Bacteria	Proteobacteria	Alphaproteobacteria	Sphingomonadales	Erythrobacteraceae	Croceicoccus	Croceicoccus mobilis
KUB33990	s-888-	C159	Bacteria	Proteobacteria	Gammaproteobacteria	Enterobacterales	Enterobacteriaceae	Salmonella	Salmonella enterica
WP_087123307	s-17300-	C3	Bacteria	Proteobacteria	Betaproteobacteria	Burkholderiales	Burkholderiaceae	Caballeronia	Caballeronia peredens
ETT53970	s-11767-	C113	Bacteria	Firmicutes	Bacilli	Bacillales	Paenibacillaceae	Paenibacillus	Paenibacillus sp. FSL H8-237
WP_009042729	s-7785-	C166	Bacteria	Proteobacteria	Gammaproteobacteria	Pseudomonadales	Pseudomonadaceae	Pseudomonas	-
ASL98131	s-3066-	C14	Bacteria	Proteobacteria	Gammaproteobacteria	Enterobacterales	Yersiniaceae	Serratia	Serratia marcescens
AWI36303	s-3142-	C4	Bacteria	Firmicutes	Bacilli	Bacillales	Bacillaceae	Bacillus	Bacillus safensis
AOU04353	s-5431-	C113	Bacteria	Proteobacteria	Gammaproteobacteria	Legionellales	Legionellaceae	Legionella	Legionella pneumophila
PPB63807	s-31345-	C137	Bacteria	Proteobacteria	Epsilonproteobacteria	Campylobacterales	Campylobacteraceae	Campylobacter	Campylobacter hyointestinalis
KDA37858	s-244-	C115	Bacteria	Proteobacteria	Epsilonproteobacteria	Campylobacterales	Campylobacteraceae	Campylobacter	Campylobacter jejuni
WP_039323343	s-4745-	C138	Bacteria	Proteobacteria	Gammaproteobacteria	Enterobacterales	Pectobacteriaceae	Pectobacterium	Pectobacterium betavasculorum
EEH00650	s-8406-	C4	Bacteria	Spirochaetes	Spirochaetia	Spirochaetales	Borreliaceae	Borreliella	Borreliella finlandensis
RFU92504	s-35809-	C166	Bacteria	Proteobacteria	Gammaproteobacteria	Enterobacterales	Enterobacteriaceae	Citrobacter	Citrobacter gillenii
CRE53202	s-166-	C84	Bacteria	Proteobacteria	Gammaproteobacteria	Enterobacterales	Enterobacteriaceae	Salmonella	Salmonella enterica
ASK69920	s-26939-	C166	Bacteria	Proteobacteria	Gammaproteobacteria	Alteromonadales	Shewanellaceae	Shewanella	Shewanella bicestrii
WP_052442018	s-12253-	C100	Bacteria	Firmicutes	Bacilli	Bacillales	Bacillaceae	Bacillus	Bacillus selenatarsenatis
ODX68449	s-651-	C148	Bacteria	Proteobacteria	Gammaproteobacteria	Vibrionales	Vibrionaceae	Vibrio	Vibrio parahaemolyticus
CPM70097	s-726-	C149	Bacteria	Proteobacteria	Betaproteobacteria	Burkholderiales	Burkholderiaceae	Burkholderia	Burkholderia pseudomallei
KGK17621	s-11490-	C148	Bacteria	Proteobacteria	Gammaproteobacteria	Vibrionales	Vibrionaceae	Vibrio	Vibrio navarrensis
WP_038227831	s-814-	C85	Bacteria	Proteobacteria	Gammaproteobacteria	Vibrionales	Vibrionaceae	Vibrio	Vibrio sp. ER1A
PGH82542	s-10249-	C46	Bacteria	Firmicutes	Bacilli	Bacillales	Bacillaceae	Bacillus	Bacillus thuringiensis
ASD65009	s-1235-	C4	Bacteria	Proteobacteria	Oligoflexia	Bdellovibrionales	Bdellovibrionaceae	Bdellovibrio	Bdellovibrio bacteriovorus
WP_010057297	s-12542-	C122	Bacteria	Proteobacteria	Alphaproteobacteria	Rhizobiales	Rhizobiaceae	Rhizobium	Rhizobium sp. IE4771
WP_006031103	s-11972-	C148	Bacteria	Proteobacteria	Gammaproteobacteria	Alteromonadales	Moritellaceae	Moritella	Moritella sp. PE36
OEB19690	s-587-	C148	Bacteria	Proteobacteria	Gammaproteobacteria	Vibrionales	Vibrionaceae	Vibrio	Vibrio parahaemolyticus
WP_007707190	s-10283-	C138	Bacteria	Proteobacteria	Gammaproteobacteria	Enterobacterales	Enterobacteriaceae	Cronobacter	Cronobacter universalis
CJQ09654	s-2882-	C46	Bacteria	Firmicutes	Bacilli	Lactobacillales	Streptococcaceae	Streptococcus	Streptococcus pneumoniae
WP_103523644	s-31152-	C90	-	-	-	-	-	-	-
PXE83609	s-2069-	C46	Bacteria	Firmicutes	Bacilli	Bacillales	Listeriaceae	Listeria	Listeria monocytogenes
SKC80827	s-24425-	C149	Bacteria	Proteobacteria	Gammaproteobacteria	Xanthomonadales	Xanthomonadaceae	Pseudoxanthomonas	Pseudoxanthomonas indica
ERP74002	s-2187-	C3	Bacteria	Proteobacteria	Gammaproteobacteria	Enterobacterales	Yersiniaceae	Yersinia	Yersinia pestis
OAH95658	s-18392-	C14	Bacteria	Proteobacteria	Gammaproteobacteria	Enterobacterales	Morganellaceae	Proteus	Proteus mirabilis
KTX14009	s-602-	C84	Bacteria	Proteobacteria	Gammaproteobacteria	Enterobacterales	Enterobacteriaceae	Salmonella	Salmonella enterica
EMI18210	s-11315-	C5	Bacteria	Planctomycetes	Planctomycetia	Planctomycetales	Planctomycetaceae	Rhodopirellula	Rhodopirellula maiorica
KPH63881	s-10102-	C166	Bacteria	Proteobacteria	Gammaproteobacteria	Alteromonadales	Pseudoalteromonadaceae	Pseudoalteromonas	Pseudoalteromonas porphyrae
KPG81011	s-10120-	C149	Bacteria	Proteobacteria	Gammaproteobacteria	Xanthomonadales	Xanthomonadaceae	Stenotrophomonas	Stenotrophomonas maltophilia
SJX10896	s-12005-	C4	Bacteria	Firmicutes	Clostridia	Clostridiales	Peptostreptococcaceae	Clostridioides	Clostridioides difficile
ANQ56834	s-594-	C148	Bacteria	Proteobacteria	Gammaproteobacteria	Vibrionales	Vibrionaceae	Vibrio	Vibrio parahaemolyticus
PMT58681	s-30860-	C148	Bacteria	Proteobacteria	Gammaproteobacteria	Vibrionales	Vibrionaceae	Vibrio	Vibrio parahaemolyticus
KFE18830	s-605-	C85	Bacteria	Proteobacteria	Gammaproteobacteria	Vibrionales	Vibrionaceae	Vibrio	Vibrio cholerae
KTM43795	s-166-	C84	Bacteria	Proteobacteria	Gammaproteobacteria	Enterobacterales	Enterobacteriaceae	Salmonella	Salmonella enterica
CHA74724	s-364-	C84	Bacteria	Proteobacteria	Gammaproteobacteria	Enterobacterales	Enterobacteriaceae	Salmonella	Salmonella enterica
REK71193	s-35670-	C113	Bacteria	Firmicutes	Bacilli	Bacillales	Paenibacillaceae	Paenibacillus	Paenibacillus paeoniae
KDS02041	s-848-	C84	Bacteria	Proteobacteria	Gammaproteobacteria	Enterobacterales	Enterobacteriaceae	Salmonella	Salmonella enterica
WP_113745646	s-34046-	C166	Bacteria	Proteobacteria	Gammaproteobacteria	Aeromonadales	Succinivibrionaceae	Anaerobiospirillum	Anaerobiospirillum thomasii
WP_078214938	s-24218-	C108	Bacteria	Firmicutes	Bacilli	Bacillales	Bacillaceae	Bacillus	Bacillus cereus
PAS44987	s-1091-	C148	Bacteria	Proteobacteria	Gammaproteobacteria	Vibrionales	Vibrionaceae	Vibrio	Vibrio cholerae
KLR10725	s-3077-	C14	Bacteria	Proteobacteria	Gammaproteobacteria	Enterobacterales	Enterobacteriaceae	Enterobacter	Enterobacter hormaechei
PXC82449	s-727-	C46	Bacteria	Firmicutes	Bacilli	Bacillales	Listeriaceae	Listeria	Listeria monocytogenes
CAA47619	s-1892-	C4	Bacteria	Firmicutes	Bacilli	Bacillales	Bacillaceae	Bacillus	Bacillus thuringiensis
SQV75890	s-93-	C166	Bacteria	Proteobacteria	Gammaproteobacteria	Enterobacterales	Enterobacteriaceae	Escherichia	Escherichia coli
WP_057773080	s-16534-	C170	Bacteria	Firmicutes	Bacilli	Bacillales	Bacillaceae	Bacillus	Bacillus sp. FJAT-25496
OXX42101	s-11069-	C85	Bacteria	Proteobacteria	Gammaproteobacteria	Vibrionales	Vibrionaceae	Vibrio	Vibrio sp. V07_P2A8T137
WP_011312102	s-12617-	C143	Bacteria	Proteobacteria	Betaproteobacteria	Nitrosomonadales	Thiobacillaceae	Thiobacillus	Thiobacillus denitrificans
ADQ67598	s-9727-	C37	Archaea	Euryarchaeota	Halobacteria	Haloferacales	Haloferacaceae	Halogeometricum	Halogeometricum borinquense
OQK29240	s-587-	C148	Bacteria	Proteobacteria	Gammaproteobacteria	Vibrionales	Vibrionaceae	Vibrio	Vibrio parahaemolyticus
KLU79140	s-1973-	C148	Bacteria	Proteobacteria	Gammaproteobacteria	Vibrionales	Vibrionaceae	Aliivibrio	Aliivibrio fischeri
EJP04105	s-2792-	C4	Bacteria	Spirochaetes	Spirochaetia	-	Leptospiraceae	Leptospira	Leptospira interrogans
EIT49689	s-3602-	C159	Bacteria	Proteobacteria	Gammaproteobacteria	Enterobacterales	Yersiniaceae	Yersinia	Yersinia pestis
CIC31595	s-364-	C84	Bacteria	Proteobacteria	Gammaproteobacteria	Enterobacterales	Enterobacteriaceae	Salmonella	Salmonella enterica
WP_047628798	s-3287-	C122	Bacteria	Proteobacteria	Alphaproteobacteria	Rhizobiales	Rhizobiaceae	Rhizobium	Rhizobium tropici
RFS12774	s-875-	C14	Bacteria	Proteobacteria	Gammaproteobacteria	Enterobacterales	Enterobacteriaceae	Salmonella	Salmonella enterica
WP_057041807	s-9329-	C115	Bacteria	Proteobacteria	Epsilonproteobacteria	Campylobacterales	Campylobacteraceae	Campylobacter	-
ENZ80511	s-13554-	C122	Bacteria	Proteobacteria	Alphaproteobacteria	Caulobacterales	Caulobacteraceae	Caulobacter	Caulobacter vibrioides
PQV42877	s-31749-	C86	Archaea	Euryarchaeota	Methanomicrobia	Methanosarcinales	Methanosarcinaceae	Methanohalophilus	Methanohalophilus euhalobius
PBY12249	s-7052-	C149	Bacteria	Proteobacteria	Gammaproteobacteria	Pseudomonadales	Pseudomonadaceae	Pseudomonas	Pseudomonas aeruginosa
WP_073980061	s-10288-	C4	Bacteria	Firmicutes	Bacilli	Bacillales	Bacillaceae	Bacillus	-
WP_085282248	s-25486-	C4	Bacteria	Firmicutes	Clostridia	Clostridiales	Peptostreptococcaceae	Paraclostridium	Paraclostridium bifermentans
WP_086237148	s-25949-	C127	Bacteria	Proteobacteria	Epsilonproteobacteria	Campylobacterales	Campylobacteraceae	Campylobacter	Campylobacter sp. P0078
PIC62952	s-29565-	C100	Bacteria	Firmicutes	Bacilli	Bacillales	Planococcaceae	Sporosarcina	Sporosarcina sp. P13
KKH45853	s-9485-	C86	Archaea	Euryarchaeota	Methanomicrobia	Methanosarcinales	Methanosarcinaceae	Methanosarcina	Methanosarcina sp. 1.H.A.2.2
WP_028117924	s-6027-	C149	Bacteria	Proteobacteria	Gammaproteobacteria	Alteromonadales	Ferrimonadaceae	Ferrimonas	Ferrimonas senticii
ARQ96821	s-25735-	C127	Bacteria	Proteobacteria	Epsilonproteobacteria	Campylobacterales	Campylobacteraceae	Campylobacter	Campylobacter lanienae
PHA25335	s-20223-	C46	Bacteria	Firmicutes	Bacilli	Bacillales	Bacillaceae	Bacillus	Bacillus wiedmannii
ACM25482	s-7068-	C122	Bacteria	Proteobacteria	Alphaproteobacteria	Rhizobiales	Rhizobiaceae	Agrobacterium	Agrobacterium tumefaciens
ABY42826	s-8240-	C4	Bacteria	Firmicutes	Bacilli	Bacillales	Bacillaceae	Bacillus	Bacillus mycoides
RDO49646	s-63-	C84	Bacteria	Proteobacteria	Gammaproteobacteria	Enterobacterales	Enterobacteriaceae	Escherichia	Escherichia coli
PMH57677	s-30730-	C148	Bacteria	Proteobacteria	Gammaproteobacteria	Vibrionales	Vibrionaceae	Vibrio	Vibrio sp. 10N.286.49.B1
CDF57647	s-12133-	C150	Bacteria	Firmicutes	Clostridia	Clostridiales	Clostridiaceae	Thermobrachium	Thermobrachium celere
SED16198	s-21200-	C166	Bacteria	Proteobacteria	Gammaproteobacteria	Pseudomonadales	Pseudomonadaceae	Pseudomonas	Pseudomonas saponiphila
ATU97422	s-29765-	C166	Bacteria	Proteobacteria	Gammaproteobacteria	Aeromonadales	Aeromonadaceae	Aeromonas	Aeromonas salmonicida
KMV29696	s-13346-	C148	Bacteria	Proteobacteria	Gammaproteobacteria	Vibrionales	Vibrionaceae	Photobacterium	Photobacterium swingsii
WP_011711762	s-8309-	C166	Bacteria	Proteobacteria	Alphaproteobacteria	Magnetococcales	Magnetococcaceae	Magnetococcus	Magnetococcus marinus
WP_076770088	s-23754-	C90	Bacteria	Proteobacteria	Gammaproteobacteria	Enterobacterales	Enterobacteriaceae	Kosakonia	Kosakonia cowanii
KTE71681	s-16748-	C90	Bacteria	Proteobacteria	Alphaproteobacteria	Sphingomonadales	Sphingomonadaceae	Sphingopyxis	Sphingopyxis sp. H081
PHU57507	s-1496-	C84	Bacteria	Proteobacteria	Gammaproteobacteria	Enterobacterales	Enterobacteriaceae	Shigella	Shigella flexneri
EGQ97679	s-604-	C148	Bacteria	Proteobacteria	Gammaproteobacteria	Vibrionales	Vibrionaceae	Vibrio	Vibrio cholerae
EPF33017	s-8470-	C4	Bacteria	Spirochaetes	Spirochaetia	Spirochaetales	Spirochaetaceae	Treponema	Treponema denticola
BAW57951	s-23572-	C127	Bacteria	Proteobacteria	Epsilonproteobacteria	Campylobacterales	Helicobacteraceae	Helicobacter	Helicobacter pylori
WP_102122270	s-30636-	C166	Bacteria	Proteobacteria	Betaproteobacteria	Burkholderiales	Oxalobacteraceae	Janthinobacterium	Janthinobacterium sp. ROICE36
WP_014447722	s-7484-	C150	Bacteria	Actinobacteria	Actinobacteria	Micromonosporales	Micromonosporaceae	Actinoplanes	Actinoplanes missouriensis
EMO10984	s-15290-	C4	Bacteria	Spirochaetes	Spirochaetia	-	Leptospiraceae	Leptospira	Leptospira borgpetersenii
KWU37034	s-589-	C148	Bacteria	Proteobacteria	Gammaproteobacteria	Vibrionales	Vibrionaceae	Vibrio	Vibrio parahaemolyticus
OFZ54412	s-20431-	C4	Bacteria	Proteobacteria	Oligoflexia	Bdellovibrionales	-	-	Bdellovibrionales bacterium RIFOXYB2_FULL_36_6
OYD81126	s-27255-	C122	Bacteria	Proteobacteria	Alphaproteobacteria	Rhodospirillales	Rhodospirillaceae	Azospirillum	Azospirillum brasilense
WP_116004902	s-32935-	C14	Bacteria	Proteobacteria	Betaproteobacteria	Burkholderiales	Comamonadaceae	Simplicispira	-
WP_092244991	s-21784-	C4	Bacteria	Firmicutes	Clostridia	Clostridiales	Lachnospiraceae	Butyrivibrio	Butyrivibrio sp. INlla21
OSC16177	s-18644-	C166	Bacteria	Proteobacteria	Gammaproteobacteria	Enterobacterales	Enterobacteriaceae	Escherichia	Escherichia coli
ONB46788	s-726-	C149	Bacteria	Proteobacteria	Betaproteobacteria	Burkholderiales	Burkholderiaceae	Burkholderia	Burkholderia pseudomallei
AAT99443	s-8819-	C4	Bacteria	Spirochaetes	Spirochaetia	Spirochaetales	Borreliaceae	Borrelia	Borrelia recurrentis
KTC75238	s-16717-	C149	Bacteria	Proteobacteria	Gammaproteobacteria	Legionellales	Legionellaceae	Legionella	Legionella birminghamensis
WP_028220589	s-6017-	C149	Bacteria	Proteobacteria	Betaproteobacteria	Burkholderiales	Burkholderiaceae	Paraburkholderia	Paraburkholderia oxyphila
REF86104	s-35654-	C71	Bacteria	Proteobacteria	Alphaproteobacteria	Rhizobiales	Beijerinckiaceae	Methylovirgula	Methylovirgula ligni
WP_092932146	s-17813-	C122	Bacteria	Proteobacteria	Alphaproteobacteria	Rhizobiales	Rhizobiaceae	Rhizobium	Rhizobium sp. 9140
ARZ00639	s-3083-	C47	Bacteria	Proteobacteria	Gammaproteobacteria	Enterobacterales	Yersiniaceae	Yersinia	Yersinia ruckeri
CAJ70798	s-15338-	C158	Bacteria	Planctomycetes	Planctomycetia	Candidatus Brocadiales	Candidatus Brocadiaceae	Candidatus Kuenenia	Candidatus Kuenenia stuttgartiensis
PGS97039	s-29193-	C46	Bacteria	Firmicutes	Bacilli	Bacillales	Bacillaceae	Bacillus	Bacillus anthracis
KZB66310	s-18015-	C123	Bacteria	Proteobacteria	Alphaproteobacteria	Rhodospirillales	Rhodospirillaceae	Thalassospira	Thalassospira sp. MCCC 1A02491
WP_101892983	s-30570-	C143	Bacteria	Proteobacteria	Gammaproteobacteria	Oceanospirillales	Alcanivoracaceae	Ketobacter	Ketobacter alkanivorans
AJY64027	s-1903-	C149	Bacteria	Proteobacteria	Betaproteobacteria	Burkholderiales	Burkholderiaceae	Burkholderia	Burkholderia glumae
OYN28080	s-73-	C14	Bacteria	Proteobacteria	Gammaproteobacteria	Enterobacterales	Enterobacteriaceae	Shigella	Shigella boydii
WP_077931983	s-24088-	C122	Bacteria	Proteobacteria	Alphaproteobacteria	Rhodospirillales	Acetobacteraceae	Acetobacter	Acetobacter persici
CCQ87940	s-1952-	C149	Bacteria	Proteobacteria	Gammaproteobacteria	Pseudomonadales	Pseudomonadaceae	Pseudomonas	Pseudomonas aeruginosa
CEC24527	s-724-	C84	Bacteria	Proteobacteria	Gammaproteobacteria	Enterobacterales	Enterobacteriaceae	Salmonella	Salmonella enterica
AAZ79797	s-11951-	C84	Bacteria	Proteobacteria	Gammaproteobacteria	Enterobacterales	Enterobacteriaceae	Salmonella	Salmonella enterica
KJD17027	s-604-	C148	Bacteria	Proteobacteria	Gammaproteobacteria	Vibrionales	Vibrionaceae	Vibrio	Vibrio cholerae
PVL90101	s-602-	C84	Bacteria	Proteobacteria	Gammaproteobacteria	Enterobacterales	Enterobacteriaceae	Salmonella	Salmonella enterica
POV90361	s-4388-	C166	Bacteria	Proteobacteria	Gammaproteobacteria	Aeromonadales	Aeromonadaceae	Aeromonas	Aeromonas sp. ASNIH6
BAM02311	s-1717-	C150	Bacteria	Planctomycetes	Phycisphaerae	Phycisphaerales	Phycisphaeraceae	Phycisphaera	Phycisphaera mikurensis
WP_099347006	s-29473-	C122	Bacteria	Proteobacteria	Alphaproteobacteria	Rhodospirillales	Acetobacteraceae	Acetobacter	Acetobacter aceti
ATI45834	s-586-	C148	Bacteria	Proteobacteria	Gammaproteobacteria	Vibrionales	Vibrionaceae	Vibrio	Vibrio parahaemolyticus
EIM56498	s-13457-	C150	Bacteria	Firmicutes	Clostridia	Clostridiales	Eubacteriaceae	Eubacterium	[Eubacterium] cellulosolvens
SUI84794	s-34076-	C14	Bacteria	Proteobacteria	Gammaproteobacteria	Enterobacterales	Yersiniaceae	Serratia	Serratia quinivorans
PEE82048	s-8586-	C4	Bacteria	Firmicutes	Bacilli	Bacillales	Bacillaceae	Bacillus	Bacillus toyonensis
CTU81070	s-6-	C14	Bacteria	Proteobacteria	Gammaproteobacteria	Enterobacterales	Enterobacteriaceae	Escherichia	Escherichia coli
KFH28365	s-11029-	C127	Bacteria	Proteobacteria	Epsilonproteobacteria	Campylobacterales	Helicobacteraceae	Helicobacter	Helicobacter pylori
PGD96756	s-29158-	C80	Bacteria	Firmicutes	Bacilli	Bacillales	Bacillaceae	Bacillus	Bacillus wiedmannii
WP_075635120	s-23326-	C122	Bacteria	Proteobacteria	Alphaproteobacteria	Rhizobiales	Rhizobiaceae	Rhizobium	Rhizobium rhizosphaerae
KYZ54193	s-635-	C148	Bacteria	Proteobacteria	Gammaproteobacteria	Vibrionales	Vibrionaceae	Vibrio	Vibrio parahaemolyticus
KQQ73707	s-16106-	C122	Bacteria	Proteobacteria	Alphaproteobacteria	Rhizobiales	Rhizobiaceae	Rhizobium	Rhizobium sp. Leaf321
WP_114295989	s-35100-	C149	Bacteria	Firmicutes	Clostridia	Clostridiales	Hungateiclostridiaceae	Anaerobacterium	Anaerobacterium chartisolvens
KTX56666	s-875-	C14	Bacteria	Proteobacteria	Gammaproteobacteria	Enterobacterales	Enterobacteriaceae	Salmonella	Salmonella enterica
WP_097623880	s-28683-	C122	Bacteria	Proteobacteria	Alphaproteobacteria	Rhizobiales	Rhizobiaceae	Rhizobium	Rhizobium sp. L18
PNB20251	s-1979-	C166	Bacteria	Proteobacteria	Gammaproteobacteria	Pseudomonadales	Pseudomonadaceae	Pseudomonas	Pseudomonas sp. DP16D-E2
KTQ52690	s-3927-	C14	Bacteria	Proteobacteria	Gammaproteobacteria	Enterobacterales	Enterobacteriaceae	Enterobacter	Enterobacter asburiae
KQU05513	s-16068-	C141	Bacteria	Proteobacteria	Alphaproteobacteria	Rhizobiales	Methylobacteriaceae	Methylobacterium	Methylobacterium sp. Leaf469
WP_089879532	s-21775-	C37	Archaea	Euryarchaeota	Halobacteria	Haloferacales	Haloferacaceae	Halogeometricum	Halogeometricum limi
WP_016520204	s-15149-	C4	Bacteria	Spirochaetes	Spirochaetia	Spirochaetales	Spirochaetaceae	Treponema	Treponema socranskii
EMK05643	s-2791-	C4	Bacteria	Spirochaetes	Spirochaetia	-	Leptospiraceae	Leptospira	Leptospira santarosai
WP_110297879	s-33320-	C166	Bacteria	Proteobacteria	Alphaproteobacteria	Sphingomonadales	Sphingomonadaceae	Blastomonas	Blastomonas natatoria
SFH28088	s-21550-	C166	Bacteria	Proteobacteria	Gammaproteobacteria	Pseudomonadales	Pseudomonadaceae	Pseudomonas	Pseudomonas sp. NFACC45
WP_093555164	s-22081-	C166	Bacteria	Proteobacteria	Betaproteobacteria	Burkholderiales	Oxalobacteraceae	Massilia	Massilia namucuonensis
WP_086298203	s-25754-	C127	Bacteria	Proteobacteria	Epsilonproteobacteria	Campylobacterales	Campylobacteraceae	Campylobacter	Campylobacter sp. RM6137
PHD47035	s-28762-	C46	Bacteria	Firmicutes	Bacilli	Bacillales	Bacillaceae	Bacillus	Bacillus toyonensis
WP_070279218	s-20186-	C166	Bacteria	Proteobacteria	Betaproteobacteria	Burkholderiales	Oxalobacteraceae	Janthinobacterium	Janthinobacterium sp. MP5059B
KWU34738	s-649-	C148	Bacteria	Proteobacteria	Gammaproteobacteria	Vibrionales	Vibrionaceae	Vibrio	Vibrio parahaemolyticus
Q9P9I1	s-9224-	C139	Archaea	Euryarchaeota	Halobacteria	Natrialbales	Natrialbaceae	Natrialba	Natrialba magadii
KPF46774	s-15881-	C122	Bacteria	Proteobacteria	Alphaproteobacteria	Rhizobiales	Rhizobiaceae	Rhizobium	Rhizobium sp. AAP43
OUD50248	s-587-	C148	Bacteria	Proteobacteria	Gammaproteobacteria	Vibrionales	Vibrionaceae	Vibrio	Vibrio parahaemolyticus
AHG00428	s-9364-	C94	Archaea	Euryarchaeota	Halobacteria	Natrialbales	Natrialbaceae	Halostagnicola	Halostagnicola larsenii
KFM87363	s-5473-	C4	Bacteria	Firmicutes	Bacilli	Bacillales	Bacillaceae	Bacillus	Bacillus cereus
KYP91125	s-3086-	C14	Bacteria	Proteobacteria	Gammaproteobacteria	Enterobacterales	Erwiniaceae	-	bacteria symbiont BFo1 of Frankliniella occidentalis
ALP40343	s-16604-	C16	Bacteria	Proteobacteria	Gammaproteobacteria	Aeromonadales	Aeromonadaceae	Aeromonas	Aeromonas schubertii
CNO14714	s-166-	C84	Bacteria	Proteobacteria	Gammaproteobacteria	Enterobacterales	Enterobacteriaceae	Salmonella	Salmonella enterica
ORP95793	s-604-	C148	Bacteria	Proteobacteria	Gammaproteobacteria	Vibrionales	Vibrionaceae	Vibrio	Vibrio cholerae
CNI44300	s-2921-	C14	Bacteria	Proteobacteria	Gammaproteobacteria	Enterobacterales	Yersiniaceae	Yersinia	Yersinia frederiksenii
WP_065558122	s-18937-	C90	Bacteria	Proteobacteria	Gammaproteobacteria	Orbales	Orbaceae	Gilliamella	Gilliamella apicola
SAB30882	s-4066-	C14	Bacteria	Proteobacteria	Gammaproteobacteria	Enterobacterales	Enterobacteriaceae	Enterobacter	Enterobacter cloacae
WP_058803468	s-16746-	C90	Bacteria	Proteobacteria	Alphaproteobacteria	Sphingomonadales	Sphingomonadaceae	Sphingopyxis	Sphingopyxis sp. H115
WP_109601816	s-33105-	C150	Bacteria	Actinobacteria	Actinobacteria	Micromonosporales	Micromonosporaceae	Actinoplanes	Actinoplanes xinjiangensis
ELD50445	s-74-	C84	Bacteria	Proteobacteria	Gammaproteobacteria	Enterobacterales	Enterobacteriaceae	Escherichia	Escherichia coli
GAO72765	s-3090-	C3	Bacteria	Proteobacteria	Betaproteobacteria	Burkholderiales	Comamonadaceae	Comamonas	Comamonas sp. E6
OGP50505	s-20585-	C73	Bacteria	Proteobacteria	Deltaproteobacteria	-	-	-	Deltaproteobacteria bacterium RBG_13_43_22
CHX41593	s-364-	C84	Bacteria	Proteobacteria	Gammaproteobacteria	Enterobacterales	Enterobacteriaceae	Salmonella	Salmonella enterica
KNS11584	s-563-	C14	Bacteria	Proteobacteria	Gammaproteobacteria	Enterobacterales	Enterobacteriaceae	Salmonella	Salmonella enterica
OVY70638	s-3982-	C148	Bacteria	Proteobacteria	Gammaproteobacteria	Enterobacterales	Yersiniaceae	Yersinia	Yersinia pestis
WP_077460301	s-23942-	C14	Bacteria	Proteobacteria	Gammaproteobacteria	Vibrionales	Vibrionaceae	Salinivibrio	-
OFZ49340	s-20424-	C4	Bacteria	Proteobacteria	Oligoflexia	Bdellovibrionales	-	-	Bdellovibrionales bacterium RIFOXYC1_FULL_39_130
KVB62903	s-9833-	C100	Bacteria	Proteobacteria	Betaproteobacteria	Burkholderiales	Burkholderiaceae	Burkholderia	Burkholderia cepacia
WP_101344138	s-30461-	C149	Bacteria	Proteobacteria	Gammaproteobacteria	Alteromonadales	Colwelliaceae	Colwellia	Colwellia echini
PAW03475	s-732-	C148	Bacteria	Proteobacteria	Gammaproteobacteria	Vibrionales	Vibrionaceae	Vibrio	Vibrio coralliilyticus
WP_089660383	s-27100-	C90	Bacteria	Proteobacteria	Gammaproteobacteria	Oceanospirillales	Halomonadaceae	Halomonas	Halomonas pantelleriensis
WP_040452300	s-9182-	C73	Bacteria	Proteobacteria	Alphaproteobacteria	Rhodobacterales	Rhodobacteraceae	Labrenzia	Labrenzia alexandrii
CED36574	s-540-	C84	Bacteria	Proteobacteria	Gammaproteobacteria	Enterobacterales	Enterobacteriaceae	Salmonella	Salmonella enterica
WP_048243869	s-2796-	C84	Bacteria	Proteobacteria	Gammaproteobacteria	Enterobacterales	Enterobacteriaceae	Enterobacter	Enterobacter sp. BWH52
ETT65498	s-2216-	C4	Bacteria	Firmicutes	Bacilli	Bacillales	Paenibacillaceae	Paenibacillus	Paenibacillus sp. FSL H8-237
EHV40565	s-75-	C84	Bacteria	Proteobacteria	Gammaproteobacteria	Enterobacterales	Enterobacteriaceae	Escherichia	Escherichia coli
WP_023171203	s-1524-	C159	Bacteria	Proteobacteria	Gammaproteobacteria	Enterobacterales	Enterobacteriaceae	Salmonella	Salmonella enterica
WP_011655251	s-8313-	C122	Bacteria	Proteobacteria	Alphaproteobacteria	Rhizobiales	Rhizobiaceae	Rhizobium	Rhizobium leguminosarum
AAP33171	s-1921-	C149	Bacteria	Proteobacteria	Gammaproteobacteria	Pseudomonadales	Pseudomonadaceae	Pseudomonas	Pseudomonas aeruginosa
WP_035064267	s-5318-	C166	Bacteria	Proteobacteria	Deltaproteobacteria	Desulfovibrionales	Desulfovibrionaceae	Desulfovibrio	Desulfovibrio termitidis
KRV66271	s-73-	C14	Bacteria	Proteobacteria	Gammaproteobacteria	Enterobacterales	Enterobacteriaceae	Escherichia	Escherichia coli
WP_104696827	s-31673-	C127	Bacteria	Proteobacteria	Epsilonproteobacteria	Campylobacterales	Helicobacteraceae	Helicobacter	-
OGI19755	s-20522-	C4	Bacteria	Candidatus Melainabacteria	-	-	-	-	Candidatus Melainabacteria bacterium RIFOXYA2_FULL_32_9
SEH91922	s-22272-	C141	Bacteria	Proteobacteria	Alphaproteobacteria	Rhizobiales	Rhizobiaceae	Rhizobium	Rhizobium tibeticum
WP_015616081	s-13502-	C150	Bacteria	Firmicutes	Clostridia	Clostridiales	Clostridiaceae	Clostridium	Clostridium pasteurianum
WP_075150646	s-23244-	C165	Bacteria	Proteobacteria	Alphaproteobacteria	Sphingomonadales	Sphingomonadaceae	Sphingomonas	Sphingomonas koreensis
OFI97506	s-1090-	C85	Bacteria	Proteobacteria	Gammaproteobacteria	Vibrionales	Vibrionaceae	Vibrio	Vibrio cholerae
OBS97810	s-18741-	C85	Bacteria	Proteobacteria	Gammaproteobacteria	Vibrionales	Vibrionaceae	Vibrio	Vibrio cyclitrophicus
WP_018234810	s-6705-	C122	Bacteria	Proteobacteria	Alphaproteobacteria	Rhizobiales	Rhizobiaceae	Ensifer	Ensifer sp. BR816
KPG73509	s-3733-	C92	Bacteria	Proteobacteria	Gammaproteobacteria	Pseudomonadales	Pseudomonadaceae	Pseudomonas	Pseudomonas libanensis
BAW65144	s-222-	C127	Bacteria	Proteobacteria	Epsilonproteobacteria	Campylobacterales	Helicobacteraceae	Helicobacter	Helicobacter pylori
WP_013345812	s-7619-	C166	Bacteria	Proteobacteria	Gammaproteobacteria	Alteromonadales	Ferrimonadaceae	Ferrimonas	Ferrimonas balearica
DAB13104	s-7131-	C47	-	-	-	-	-	-	-
RFC39310	s-35726-	C143	Bacteria	Proteobacteria	Betaproteobacteria	Nitrosomonadales	Gallionellaceae	Candidatus Nitrotoga	Candidatus Nitrotoga sp. LAW
WP_107278559	s-32348-	C143	Bacteria	Proteobacteria	Gammaproteobacteria	Vibrionales	Vibrionaceae	Photobacterium	Photobacterium leiognathi
KVD97599	s-3849-	C166	Bacteria	Proteobacteria	Betaproteobacteria	Burkholderiales	Burkholderiaceae	Burkholderia	Burkholderia ubonensis
PDW38090	s-250-	C127	Bacteria	Proteobacteria	Epsilonproteobacteria	Campylobacterales	Helicobacteraceae	Helicobacter	Helicobacter pylori
OJJ11064	s-22646-	C141	Bacteria	Proteobacteria	Alphaproteobacteria	-	-	-	Alphaproteobacteria bacterium AO1-B
WP_068958006	s-18876-	C122	Bacteria	Proteobacteria	Alphaproteobacteria	Rhizobiales	Rhizobiaceae	Pararhizobium	Pararhizobium polonicum
KAK49451	s-5264-	C143	Bacteria	Proteobacteria	Betaproteobacteria	Burkholderiales	Burkholderiaceae	Caballeronia	Caballeronia jiangsuensis
ACP10293	s-673-	C85	Bacteria	Proteobacteria	Gammaproteobacteria	Vibrionales	Vibrionaceae	Vibrio	Vibrio cholerae
KTO84666	s-875-	C14	Bacteria	Proteobacteria	Gammaproteobacteria	Enterobacterales	Enterobacteriaceae	Salmonella	Salmonella enterica
WP_113446221	s-34873-	C84	Bacteria	Proteobacteria	Gammaproteobacteria	Enterobacterales	Enterobacteriaceae	Escherichia	Escherichia coli
AFK22195	s-13139-	C186	Archaea	Euryarchaeota	Thermococci	Thermococcales	Thermococcaceae	Pyrococcus	Pyrococcus sp. ST04
KFZ43750	s-5326-	C150	Bacteria	Firmicutes	Bacilli	Bacillales	Bacillaceae	Anoxybacillus	Anoxybacillus sp. KU2-6(11)
ANL39152	s-7378-	C122	Bacteria	Proteobacteria	Alphaproteobacteria	Rhizobiales	Rhizobiaceae	Rhizobium	Rhizobium phaseoli
ALQ63964	s-2174-	C166	Bacteria	Proteobacteria	Gammaproteobacteria	Aeromonadales	Aeromonadaceae	Aeromonas	Aeromonas hydrophila
OXD80613	s-594-	C148	Bacteria	Proteobacteria	Gammaproteobacteria	Vibrionales	Vibrionaceae	Vibrio	Vibrio parahaemolyticus
ODY12244	s-587-	C148	Bacteria	Proteobacteria	Gammaproteobacteria	Vibrionales	Vibrionaceae	Vibrio	Vibrio parahaemolyticus
KQS91193	s-16145-	C122	Bacteria	Proteobacteria	Alphaproteobacteria	Rhizobiales	Rhizobiaceae	Rhizobium	Rhizobium sp. Leaf391
KFX36692	s-5458-	C4	Bacteria	Firmicutes	Bacilli	Bacillales	Bacillaceae	Geobacillus	Geobacillus icigianus
WP_050037097	s-9617-	C37	Archaea	Euryarchaeota	Halobacteria	Halobacteriales	Haloarculaceae	Haloarcula	-
WP_038888239	s-4913-	C138	Bacteria	Proteobacteria	Gammaproteobacteria	Enterobacterales	Enterobacteriaceae	Cronobacter	Cronobacter dublinensis
ADO01393	s-143-	C14	Bacteria	Proteobacteria	Gammaproteobacteria	Enterobacterales	Enterobacteriaceae	Salmonella	Salmonella enterica
WP_013467478	s-9413-	C186	Archaea	Euryarchaeota	Thermococci	Thermococcales	Thermococcaceae	Thermococcus	Thermococcus barophilus
AAN49218	s-7080-	C4	Bacteria	Spirochaetes	Spirochaetia	-	Leptospiraceae	Leptospira	Leptospira interrogans
WP_052785986	s-10497-	C115	Bacteria	Proteobacteria	Epsilonproteobacteria	Campylobacterales	Campylobacteraceae	Campylobacter	Campylobacter jejuni
PDV00751	s-78-	C14	Bacteria	Proteobacteria	Gammaproteobacteria	Enterobacterales	Enterobacteriaceae	Escherichia	Escherichia coli
OZT36836	s-27542-	C84	Bacteria	Proteobacteria	Gammaproteobacteria	Enterobacterales	Enterobacteriaceae	Salmonella	Salmonella enterica
WP_007697087	s-15309-	C122	Bacteria	Proteobacteria	Alphaproteobacteria	Rhizobiales	Rhizobiaceae	Rhizobium	Rhizobium sp. AP16
AIY29224	s-2854-	C4	Bacteria	Firmicutes	Clostridia	Clostridiales	Clostridiaceae	Clostridium	Clostridium botulinum
PVK97698	s-722-	C84	Bacteria	Proteobacteria	Gammaproteobacteria	Enterobacterales	Enterobacteriaceae	Salmonella	Salmonella enterica
RGS33867	s-31091-	C150	Bacteria	Firmicutes	Clostridia	Clostridiales	Eubacteriaceae	Eubacterium	Eubacterium sp. AF22-9
EDM65238	s-2665-	C166	Bacteria	Proteobacteria	Gammaproteobacteria	Alteromonadales	Moritellaceae	Moritella	Moritella sp. PE36
SEO00510	s-21454-	C122	Bacteria	Proteobacteria	Alphaproteobacteria	Rhodobacterales	Rhodobacteraceae	Maribius	Maribius pelagius
OQT78528	s-587-	C148	Bacteria	Proteobacteria	Gammaproteobacteria	Vibrionales	Vibrionaceae	Vibrio	Vibrio parahaemolyticus
STG06125	s-97-	C84	Bacteria	Proteobacteria	Gammaproteobacteria	Enterobacterales	Enterobacteriaceae	Escherichia	Escherichia coli
AGA21808	s-2605-	C4	Bacteria	Firmicutes	Bacilli	Bacillales	Bacillaceae	Bacillus	Bacillus subtilis
PZP35022	s-33695-	C166	Bacteria	Proteobacteria	Betaproteobacteria	Burkholderiales	-	Roseateles	Roseateles depolymerans
AXN03473	s-11069-	C85	Bacteria	Proteobacteria	Gammaproteobacteria	Vibrionales	Vibrionaceae	Vibrio	Vibrio anguillarum
KDG07849	s-122-	C84	Bacteria	Proteobacteria	Gammaproteobacteria	Enterobacterales	Enterobacteriaceae	Escherichia	Escherichia coli
OXJ46160	s-3564-	C14	Bacteria	Proteobacteria	Gammaproteobacteria	Enterobacterales	Enterobacteriaceae	Escherichia	Escherichia coli
AQP35626	s-11314-	C85	Bacteria	Proteobacteria	Gammaproteobacteria	Vibrionales	Vibrionaceae	Vibrio	Vibrio anguillarum
CEY39939	s-8906-	C46	Bacteria	Firmicutes	Bacilli	Lactobacillales	Streptococcaceae	Streptococcus	Streptococcus pneumoniae
OSF79534	s-899-	C84	Bacteria	Proteobacteria	Gammaproteobacteria	Enterobacterales	Enterobacteriaceae	Salmonella	Salmonella enterica
WP_075480946	s-23382-	C115	Bacteria	Proteobacteria	Epsilonproteobacteria	Campylobacterales	Campylobacteraceae	Campylobacter	Campylobacter coli
WP_024350324	s-6663-	C122	Bacteria	Proteobacteria	Alphaproteobacteria	Rhizobiales	Aurantimonadaceae	Aurantimonas	Aurantimonas coralicida
RED89918	s-33426-	C14	Bacteria	Proteobacteria	Betaproteobacteria	Burkholderiales	Oxalobacteraceae	Duganella	Duganella sp. GV023
AQM25877	s-860-	C148	Bacteria	Proteobacteria	Gammaproteobacteria	Vibrionales	Vibrionaceae	Vibrio	Vibrio anguillarum
KAK71042	s-4108-	C14	Bacteria	Proteobacteria	Betaproteobacteria	Burkholderiales	Alcaligenaceae	Bordetella	Bordetella bronchiseptica
KOH30548	s-651-	C148	Bacteria	Proteobacteria	Gammaproteobacteria	Vibrionales	Vibrionaceae	Vibrio	Vibrio parahaemolyticus
WP_017377415	s-12081-	C143	Bacteria	Proteobacteria	Gammaproteobacteria	Thiotrichales	Piscirickettsiaceae	Piscirickettsia	Piscirickettsia salmonis
AVS35617	s-727-	C46	Bacteria	Firmicutes	Bacilli	Bacillales	Listeriaceae	Listeria	Listeria monocytogenes
CIL70407	s-364-	C84	Bacteria	Proteobacteria	Gammaproteobacteria	Enterobacterales	Enterobacteriaceae	Salmonella	Salmonella enterica
BAD13290	s-2090-	C4	Bacteria	Spirochaetes	Spirochaetia	-	Leptospiraceae	Leptospira	Leptospira borgpetersenii
CAC98768	s-2069-	C46	Bacteria	Firmicutes	Bacilli	Bacillales	Listeriaceae	Listeria	Listeria monocytogenes
OYD65059	s-2437-	C166	Bacteria	Proteobacteria	Betaproteobacteria	Burkholderiales	Burkholderiaceae	Burkholderia	Burkholderia sp. CF145
CNO75309	s-1099-	C84	Bacteria	Proteobacteria	Gammaproteobacteria	Enterobacterales	Enterobacteriaceae	Salmonella	Salmonella enterica
WP_056831407	s-15972-	C150	Bacteria	Firmicutes	Bacilli	Bacillales	Bacillaceae	Psychrobacillus	Psychrobacillus sp. FJAT-21963
KTW10791	s-16881-	C169	Bacteria	Proteobacteria	Alphaproteobacteria	Sphingomonadales	Sphingomonadaceae	Sphingomonas	Sphingomonas sanguinis
SNS49961	s-26959-	C4	Bacteria	Actinobacteria	Actinobacteria	Geodermatophilales	Geodermatophilaceae	Geodermatophilus	Geodermatophilus saharensis
ATA98031	s-5555-	C122	Bacteria	Proteobacteria	Alphaproteobacteria	Rhizobiales	Rhizobiaceae	Sinorhizobium	Sinorhizobium meliloti
WP_111899735	s-34284-	C166	Bacteria	Proteobacteria	Gammaproteobacteria	Aeromonadales	Aeromonadaceae	Aeromonas	Aeromonas veronii
CTC68732	s-2589-	C84	Bacteria	Proteobacteria	Gammaproteobacteria	Enterobacterales	Enterobacteriaceae	Shigella	Shigella sonnei
ESM16733	s-3077-	C14	Bacteria	Proteobacteria	Gammaproteobacteria	Enterobacterales	Enterobacteriaceae	Enterobacter	Enterobacter cloacae
ETJ57843	s-6849-	C166	Bacteria	Proteobacteria	Gammaproteobacteria	Enterobacterales	Enterobacteriaceae	Escherichia	Escherichia coli
OXD30283	s-651-	C148	Bacteria	Proteobacteria	Gammaproteobacteria	Vibrionales	Vibrionaceae	Vibrio	Vibrio parahaemolyticus
OOO63619	s-24165-	C4	Bacteria	Firmicutes	Clostridia	Clostridiales	Clostridiaceae	Clostridium	Clostridium sp. DSM 18688
PSF17524	s-32120-	C122	Bacteria	Proteobacteria	Alphaproteobacteria	Rhodobacterales	Rhodobacteraceae	Methylarcula	Methylarcula marina
PUM91249	s-1754-	C14	Bacteria	Proteobacteria	Gammaproteobacteria	Enterobacterales	Enterobacteriaceae	Salmonella	Salmonella enterica
WP_035206223	s-5297-	C4	Bacteria	Firmicutes	Bacilli	Bacillales	Bacillaceae	Bacillus	Bacillus clausii
WP_047264362	s-3407-	C71	Bacteria	Proteobacteria	Alphaproteobacteria	Rhizobiales	Rhizobiaceae	Liberibacter	Candidatus Liberibacter africanus
OIU51130	s-22231-	C115	Bacteria	Proteobacteria	Epsilonproteobacteria	Campylobacterales	Campylobacteraceae	Campylobacter	Campylobacter jejuni
WP_045489491	s-3662-	C150	Bacteria	Firmicutes	Bacilli	Bacillales	Bacillaceae	Bacillus	Bacillus sp. TS-2
PVL17326	s-168-	C84	Bacteria	Proteobacteria	Gammaproteobacteria	Enterobacterales	Enterobacteriaceae	Salmonella	Salmonella enterica
PML02001	s-1667-	C85	Bacteria	Proteobacteria	Gammaproteobacteria	Vibrionales	Vibrionaceae	Vibrio	Vibrio cyclitrophicus
EEU63277	s-7074-	C150	Bacteria	Firmicutes	Clostridia	Thermoanaerobacterales	Thermoanaerobacteraceae	Thermoanaerobacter	Thermoanaerobacter ethanolicus
OYB66184	s-93-	C166	Bacteria	Proteobacteria	Gammaproteobacteria	Enterobacterales	Enterobacteriaceae	Escherichia	Escherichia coli
PPB10677	s-31328-	C150	Bacteria	Firmicutes	Bacilli	Bacillales	Paenibacillaceae	Brevibacillus	Brevibacillus laterosporus
PEU83926	s-4333-	C4	Bacteria	Firmicutes	Bacilli	Bacillales	Bacillaceae	Bacillus	Bacillus anthracis
PMP41092	s-1576-	C148	Bacteria	Proteobacteria	Gammaproteobacteria	Vibrionales	Vibrionaceae	Vibrio	Vibrio splendidus
SAL20340	s-17302-	C149	Bacteria	Proteobacteria	Betaproteobacteria	Burkholderiales	Burkholderiaceae	Caballeronia	Caballeronia telluris
OLK00609	s-4024-	C149	Bacteria	Proteobacteria	Gammaproteobacteria	Xanthomonadales	Xanthomonadaceae	Xanthomonas	Xanthomonas oryzae
RCE53073	s-12607-	C14	Bacteria	Proteobacteria	Gammaproteobacteria	Enterobacterales	Morganellaceae	Proteus	Proteus mirabilis
KZZ65355	s-18249-	C122	Bacteria	Proteobacteria	Alphaproteobacteria	Rhodobacterales	Rhodobacteraceae	Sulfitobacter	Sulfitobacter sp. HI0129
KZH49174	s-93-	C166	Bacteria	Proteobacteria	Gammaproteobacteria	Enterobacterales	Enterobacteriaceae	Escherichia	Escherichia coli
OQU14943	s-4260-	C166	Bacteria	Proteobacteria	Gammaproteobacteria	Vibrionales	Vibrionaceae	Vibrio	Vibrio parahaemolyticus
ACS65951	s-8456-	C166	Bacteria	Proteobacteria	Betaproteobacteria	Burkholderiales	Burkholderiaceae	Ralstonia	Ralstonia pickettii
KFN07877	s-5151-	C170	Bacteria	Firmicutes	Bacilli	Bacillales	Paenibacillaceae	Paenibacillus	Paenibacillus macerans
RBV50224	s-67-	C84	Bacteria	Proteobacteria	Gammaproteobacteria	Enterobacterales	Enterobacteriaceae	Escherichia	Escherichia coli
RGK39271	s-35866-	C150	Bacteria	Firmicutes	Clostridia	Clostridiales	Lachnospiraceae	-	[Eubacterium] rectale
PJL11087	s-29970-	C149	Bacteria	Proteobacteria	Gammaproteobacteria	Xanthomonadales	Xanthomonadaceae	Stenotrophomonas	Stenotrophomonas maltophilia
EMJ39053	s-250-	C127	Bacteria	Proteobacteria	Epsilonproteobacteria	Campylobacterales	Helicobacteraceae	Helicobacter	Helicobacter pylori
PIE78885	s-29588-	C166	Bacteria	Candidatus Delongbacteria	-	-	-	-	Candidatus Delongbacteria bacterium
AXA90621	s-34178-	C166	Bacteria	Proteobacteria	Betaproteobacteria	Burkholderiales	Oxalobacteraceae	Massilia	Massilia sp. YMA4
CIL58343	s-364-	C84	Bacteria	Proteobacteria	Gammaproteobacteria	Enterobacterales	Enterobacteriaceae	Salmonella	Salmonella enterica
APJ28635	s-3084-	C4	Bacteria	Firmicutes	Bacilli	Bacillales	Bacillaceae	Bacillus	Bacillus sp. H15-1
BAA77940	s-2662-	C4	Bacteria	Spirochaetes	Spirochaetia	-	Leptospiraceae	Leptospira	Leptospira sp. Benjamin
PEN79038	s-8608-	C125	Bacteria	Firmicutes	Bacilli	Bacillales	Bacillaceae	Bacillus	Bacillus toyonensis
WP_043016776	s-4265-	C14	Bacteria	Proteobacteria	Gammaproteobacteria	Enterobacterales	Enterobacteriaceae	Citrobacter	-
KYZ09937	s-3196-	C166	Bacteria	Proteobacteria	Gammaproteobacteria	Vibrionales	Vibrionaceae	Vibrio	Vibrio parahaemolyticus
AXC22775	s-7052-	C149	Bacteria	Proteobacteria	Gammaproteobacteria	Pseudomonadales	Pseudomonadaceae	Pseudomonas	Pseudomonas aeruginosa
CQR96791	s-364-	C84	Bacteria	Proteobacteria	Gammaproteobacteria	Enterobacterales	Enterobacteriaceae	Salmonella	Salmonella enterica
WP_025210582	s-2147-	C84	Bacteria	Proteobacteria	Gammaproteobacteria	Enterobacterales	Enterobacteriaceae	Escherichia	Escherichia coli
CRE13396	s-1256-	C14	Bacteria	Proteobacteria	Betaproteobacteria	Burkholderiales	Alcaligenaceae	Bordetella	Bordetella pertussis
APF18183	s-7915-	C158	Bacteria	Calditrichaeota	Calditrichae	Calditrichales	Calditrichaceae	Caldithrix	Caldithrix abyssi
CWY39513	s-364-	C84	Bacteria	Proteobacteria	Gammaproteobacteria	Enterobacterales	Enterobacteriaceae	Salmonella	Salmonella enterica
EDU78137	s-75-	C84	Bacteria	Proteobacteria	Gammaproteobacteria	Enterobacterales	Enterobacteriaceae	Escherichia	Escherichia coli
OWV86288	s-2971-	C122	Bacteria	Proteobacteria	Alphaproteobacteria	Rhizobiales	Rhizobiaceae	Rhizobium	Rhizobium sp. N122
OGR05333	s-20597-	C92	Bacteria	Proteobacteria	Deltaproteobacteria	-	-	-	Deltaproteobacteria bacterium RIFOXYD12_FULL_53_23
WP_086302053	s-25741-	C143	Bacteria	Proteobacteria	Epsilonproteobacteria	Campylobacterales	Campylobacteraceae	Campylobacter	-
AQC36423	s-1256-	C14	Bacteria	Proteobacteria	Betaproteobacteria	Burkholderiales	Alcaligenaceae	Bordetella	Bordetella pertussis
WP_067702734	s-17043-	C150	Bacteria	Actinobacteria	Actinobacteria	Micromonosporales	Micromonosporaceae	Actinoplanes	Actinoplanes awajinensis
prf||2108321A	s-10993-	C14	-	-	-	-	-	-	-
BAA82634	s-12848-	C4	Bacteria	Spirochaetes	Spirochaetia	Spirochaetales	Borreliaceae	Borreliella	Borreliella sinica
KWD69155	s-17171-	C166	Bacteria	Proteobacteria	Betaproteobacteria	Burkholderiales	Burkholderiaceae	Burkholderia	Burkholderia ubonensis
KXR93142	s-17542-	C14	Bacteria	Proteobacteria	Gammaproteobacteria	Enterobacterales	Enterobacteriaceae	Escherichia	Escherichia coli
PSJ89809	s-18223-	C166	Bacteria	Proteobacteria	Gammaproteobacteria	Aeromonadales	Aeromonadaceae	Aeromonas	Aeromonas veronii
OFJ08891	s-1535-	C85	Bacteria	Proteobacteria	Gammaproteobacteria	Vibrionales	Vibrionaceae	Vibrio	Vibrio cholerae
CEB48519	s-11450-	C84	Bacteria	Proteobacteria	Gammaproteobacteria	Enterobacterales	Enterobacteriaceae	Salmonella	Salmonella enterica
KPG81013	s-10118-	C151	Bacteria	Proteobacteria	Gammaproteobacteria	Xanthomonadales	Xanthomonadaceae	Stenotrophomonas	Stenotrophomonas maltophilia
SDM71028	s-20736-	C122	Bacteria	Proteobacteria	Alphaproteobacteria	Rhodobacterales	Hyphomonadaceae	Maricaulis	Maricaulis salignorans
WP_116483195	s-32975-	C37	Archaea	Euryarchaeota	Methanomicrobia	Methanosarcinales	Candidatus Methanoperedenaceae	-	Candidatus Methanoperedenaceae archaeon
OQS09374	s-24913-	C166	Bacteria	Proteobacteria	Betaproteobacteria	Neisseriales	Chromobacteriaceae	Chromobacterium	Chromobacterium violaceum
EIA62388	s-9196-	C137	Bacteria	Proteobacteria	Epsilonproteobacteria	Campylobacterales	Campylobacteraceae	Campylobacter	Campylobacter coli
SFK90879	s-21863-	C90	Bacteria	Proteobacteria	Alphaproteobacteria	Rhodobacterales	Rhodobacteraceae	Shimia	Shimia haliotis
PTT12387	s-32552-	C122	Bacteria	Proteobacteria	Alphaproteobacteria	Caulobacterales	Caulobacteraceae	Caulobacter	Caulobacter sp. HMWF025
AFL48917	s-7450-	C122	Bacteria	Proteobacteria	Alphaproteobacteria	Rhizobiales	Rhizobiaceae	Sinorhizobium	Sinorhizobium fredii
SEM63009	s-21523-	C166	Bacteria	Proteobacteria	Gammaproteobacteria	Pseudomonadales	Pseudomonadaceae	Pseudomonas	Pseudomonas sp. ok272
OWM00314	s-826-	C85	Bacteria	Proteobacteria	Gammaproteobacteria	Vibrionales	Vibrionaceae	Vibrio	Vibrio parahaemolyticus
OLI16000	s-4024-	C149	Bacteria	Proteobacteria	Gammaproteobacteria	Xanthomonadales	Xanthomonadaceae	Xanthomonas	Xanthomonas oryzae
ORC40146	s-727-	C46	Bacteria	Firmicutes	Bacilli	Bacillales	Listeriaceae	Listeria	Listeria monocytogenes
ASE94205	s-9833-	C100	Bacteria	Proteobacteria	Betaproteobacteria	Burkholderiales	Burkholderiaceae	Burkholderia	Burkholderia cepacia
EPH50251	s-55-	C14	Bacteria	Proteobacteria	Gammaproteobacteria	Enterobacterales	Enterobacteriaceae	Escherichia	Escherichia coli
AWV70101	s-3610-	C4	Bacteria	Spirochaetes	Spirochaetia	-	Leptospiraceae	Leptospira	Leptospira borgpetersenii
WP_068658823	s-18313-	C4	Bacteria	Firmicutes	Bacilli	Bacillales	Paenibacillaceae	Paenibacillus	Paenibacillus crassostreae
CTV83112	s-10199-	C84	Bacteria	Proteobacteria	Gammaproteobacteria	Enterobacterales	Enterobacteriaceae	Escherichia	Escherichia coli
ODZ78299	s-588-	C148	Bacteria	Proteobacteria	Gammaproteobacteria	Vibrionales	Vibrionaceae	Vibrio	Vibrio parahaemolyticus
OMF42858	s-23649-	C4	Bacteria	Firmicutes	Bacilli	Bacillales	Paenibacillaceae	Paenibacillus	Paenibacillus peoriae
EPF46656	s-7962-	C4	Bacteria	Spirochaetes	Spirochaetia	Spirochaetales	Spirochaetaceae	Treponema	Treponema vincentii
BAW49056	s-222-	C127	Bacteria	Proteobacteria	Epsilonproteobacteria	Campylobacterales	Helicobacteraceae	Helicobacter	Helicobacter pylori
PKG39893	s-30181-	C143	Bacteria	Proteobacteria	Gammaproteobacteria	Alteromonadales	Psychromonadaceae	Psychromonas	Psychromonas sp. Urea-02u-13
APD87599	s-22387-	C148	Bacteria	Proteobacteria	Gammaproteobacteria	Alteromonadales	Alteromonadaceae	Alteromonas	Alteromonas sp. Mex14
CRH07702	s-11877-	C166	Bacteria	-	-	-	-	-	magneto-ovoid bacterium MO-1
KZN47206	s-18173-	C166	Bacteria	Proteobacteria	Gammaproteobacteria	Alteromonadales	Pseudoalteromonadaceae	Pseudoalteromonas	Pseudoalteromonas luteoviolacea
PZX25033	s-15930-	C71	Bacteria	Proteobacteria	Alphaproteobacteria	Rhodobacterales	Rhodobacteraceae	Rhodobacter	Rhodobacter capsulatus
ONV83964	s-2065-	C149	Bacteria	Proteobacteria	Betaproteobacteria	Burkholderiales	Burkholderiaceae	Burkholderia	Burkholderia cenocepacia
PJI56652	s-17778-	C84	Bacteria	Proteobacteria	Gammaproteobacteria	Enterobacterales	Enterobacteriaceae	Escherichia	Escherichia coli
CUI90507	s-13281-	C47	Bacteria	Proteobacteria	Betaproteobacteria	Burkholderiales	Alcaligenaceae	Achromobacter	Achromobacter sp. 2789STDY5608608
SUX09449	s-26992-	C137	Bacteria	Proteobacteria	Epsilonproteobacteria	Campylobacterales	Campylobacteraceae	Campylobacter	Campylobacter sputorum
WP_019571322	s-13534-	C143	Bacteria	Proteobacteria	Gammaproteobacteria	Chromatiales	Ectothiorhodospiraceae	Thioalkalivibrio	Thioalkalivibrio sp. ALMg3
KXC18659	s-17372-	C149	Bacteria	Proteobacteria	Gammaproteobacteria	Pseudomonadales	Pseudomonadaceae	Pseudomonas	Pseudomonas aeruginosa
WP_080243321	s-24735-	C159	Bacteria	Proteobacteria	Gammaproteobacteria	Enterobacterales	Enterobacteriaceae	Salmonella	Salmonella enterica
OQY66400	s-25159-	C166	Bacteria	Proteobacteria	Deltaproteobacteria	Myxococcales	Polyangiaceae	-	Polyangiaceae bacterium UTPRO1
SJQ82497	s-12005-	C4	Bacteria	Firmicutes	Clostridia	Clostridiales	Peptostreptococcaceae	Clostridioides	Clostridioides difficile
SFT38566	s-9192-	C137	Bacteria	Proteobacteria	Epsilonproteobacteria	Campylobacterales	Campylobacteraceae	Campylobacter	Campylobacter hyointestinalis
OQS09840	s-24914-	C90	Bacteria	Proteobacteria	Betaproteobacteria	Neisseriales	Chromobacteriaceae	Chromobacterium	Chromobacterium violaceum
WP_040977550	s-367-	C115	Bacteria	Proteobacteria	Epsilonproteobacteria	Campylobacterales	Campylobacteraceae	Campylobacter	Campylobacter jejuni
EKP87741	s-2789-	C4	Bacteria	Spirochaetes	Spirochaetia	-	Leptospiraceae	Leptospira	Leptospira interrogans
WP_039557975	s-4708-	C122	Bacteria	Proteobacteria	Gammaproteobacteria	Enterobacterales	Pectobacteriaceae	Pectobacterium	Pectobacterium carotovorum
EZD59045	s-93-	C166	Bacteria	Proteobacteria	Gammaproteobacteria	Enterobacterales	Enterobacteriaceae	Escherichia	Escherichia coli
OSD38877	s-1044-	C84	Bacteria	Proteobacteria	Gammaproteobacteria	Enterobacterales	Enterobacteriaceae	Salmonella	Salmonella enterica
CEN70161	s-11726-	C4	Bacteria	Firmicutes	Clostridia	Clostridiales	Peptostreptococcaceae	Paeniclostridium	Paeniclostridium sordellii
ENO74882	s-11821-	C143	Bacteria	Proteobacteria	Betaproteobacteria	Rhodocyclales	Zoogloeaceae	Thauera	Thauera sp. 63
WP_099484545	s-29675-	C151	Bacteria	Proteobacteria	Gammaproteobacteria	Xanthomonadales	Xanthomonadaceae	Stenotrophomonas	Stenotrophomonas maltophilia
AQW88467	s-24345-	C127	Bacteria	Proteobacteria	Epsilonproteobacteria	Campylobacterales	Campylobacteraceae	Campylobacter	Campylobacter pinnipediorum
PUV91301	s-24744-	C138	Bacteria	Proteobacteria	Gammaproteobacteria	Enterobacterales	Enterobacteriaceae	Cronobacter	Cronobacter sakazakii
PMJ71966	s-1028-	C148	Bacteria	Proteobacteria	Gammaproteobacteria	Vibrionales	Vibrionaceae	Vibrio	Vibrio lentus
EJI59817	s-280-	C14	Bacteria	Proteobacteria	Gammaproteobacteria	Enterobacterales	Enterobacteriaceae	Salmonella	Salmonella enterica
KXZ40445	s-17708-	C150	Bacteria	Firmicutes	Clostridia	Clostridiales	Peptostreptococcaceae	-	[Clostridium] paradoxum
WP_029870291	s-12500-	C122	Bacteria	Proteobacteria	Alphaproteobacteria	Rhizobiales	Rhizobiaceae	Rhizobium	Rhizobium leguminosarum
ALC67951	s-166-	C84	Bacteria	Proteobacteria	Gammaproteobacteria	Enterobacterales	Enterobacteriaceae	Salmonella	Salmonella enterica
KWV91679	s-17327-	C90	Bacteria	Proteobacteria	Alphaproteobacteria	Sphingomonadales	Erythrobacteraceae	Erythrobacter	Erythrobacter sp. YT30
OPG37971	s-250-	C127	Bacteria	Proteobacteria	Epsilonproteobacteria	Campylobacterales	Helicobacteraceae	Helicobacter	Helicobacter pylori
WP_012585735	s-8194-	C166	Bacteria	Proteobacteria	Betaproteobacteria	Rhodocyclales	Zoogloeaceae	Thauera	Thauera sp. MZ1T
OQP17249	s-24825-	C104	Bacteria	Firmicutes	Bacilli	Bacillales	Bacillaceae	Geobacillus	Geobacillus thermocatenulatus
WP_013638879	s-7583-	C89	Bacteria	Aquificae	Aquificae	Desulfurobacteriales	Desulfurobacteriaceae	Desulfurobacterium	Desulfurobacterium thermolithotrophum
WP_002945637	s-8668-	C137	Bacteria	Proteobacteria	Epsilonproteobacteria	Campylobacterales	Campylobacteraceae	Campylobacter	Campylobacter rectus
CIC10963	s-364-	C84	Bacteria	Proteobacteria	Gammaproteobacteria	Enterobacterales	Enterobacteriaceae	Salmonella	Salmonella enterica
AMG06770	s-595-	C148	Bacteria	Proteobacteria	Gammaproteobacteria	Vibrionales	Vibrionaceae	Vibrio	Vibrio parahaemolyticus
OLZ39733	s-23578-	C64	Archaea	Euryarchaeota	Halobacteria	Natrialbales	Natrialbaceae	Haloterrigena	Haloterrigena saccharevitans
WP_066172520	s-19021-	C102	Bacteria	Proteobacteria	Epsilonproteobacteria	Campylobacterales	Campylobacteraceae	Aliiarcobacter	[Arcobacter] porcinus
PRP29995	s-26785-	C84	Bacteria	Proteobacteria	Gammaproteobacteria	Enterobacterales	Enterobacteriaceae	Escherichia	Escherichia coli
WP_102504694	s-30898-	C14	Bacteria	Proteobacteria	Gammaproteobacteria	Vibrionales	Vibrionaceae	Salinivibrio	Salinivibrio costicola
WP_078247408	s-24193-	C127	Bacteria	Proteobacteria	Epsilonproteobacteria	Campylobacterales	Helicobacteraceae	Helicobacter	Helicobacter pylori
PNB00204	s-30868-	C92	Bacteria	Proteobacteria	Gammaproteobacteria	Pseudomonadales	Pseudomonadaceae	Pseudomonas	Pseudomonas sp. MPR-AND1B
AMJ90739	s-16419-	C166	Bacteria	Proteobacteria	Gammaproteobacteria	Alteromonadales	Alteromonadaceae	Alteromonas	Alteromonas sp. Mac2
WP_011446003	s-8348-	C90	Bacteria	Proteobacteria	Alphaproteobacteria	Sphingomonadales	Sphingomonadaceae	Novosphingobium	-
ORR04575	s-758-	C85	Bacteria	Proteobacteria	Gammaproteobacteria	Vibrionales	Vibrionaceae	Vibrio	Vibrio cholerae
WP_056934015	s-16415-	C186	Archaea	Euryarchaeota	Thermococci	Thermococcales	Thermococcaceae	Thermococcus	Thermococcus barophilus
ORP45825	s-606-	C148	Bacteria	Proteobacteria	Gammaproteobacteria	Vibrionales	Vibrionaceae	Vibrio	Vibrio cholerae
AAR10571	s-539-	C84	Bacteria	Proteobacteria	Gammaproteobacteria	Enterobacterales	Enterobacteriaceae	Salmonella	Salmonella enterica
REC99465	s-31018-	C170	Bacteria	Actinobacteria	Actinobacteria	Micrococcales	Microbacteriaceae	Microbacterium	Microbacterium sp. AG157
WP_092962476	s-27140-	C73	Bacteria	Proteobacteria	Alphaproteobacteria	Rhodospirillales	Acetobacteraceae	Roseomonas	Roseomonas stagni
KUJ71626	s-17011-	C166	Bacteria	Proteobacteria	Gammaproteobacteria	Thiotrichales	Piscirickettsiaceae	Thiomicrospira	Thiomicrospira sp. WB1
OOV50620	s-4775-	C4	Bacteria	Firmicutes	Clostridia	Clostridiales	Clostridiaceae	Clostridium	Clostridium botulinum
PKT75311	s-30440-	C127	Bacteria	Proteobacteria	Epsilonproteobacteria	Campylobacterales	Helicobacteraceae	Helicobacter	Helicobacter winghamensis
OEA23148	s-587-	C148	Bacteria	Proteobacteria	Gammaproteobacteria	Vibrionales	Vibrionaceae	Vibrio	Vibrio parahaemolyticus
RBB05834	s-8558-	C149	Bacteria	Proteobacteria	Gammaproteobacteria	Xanthomonadales	Xanthomonadaceae	Xanthomonas	Xanthomonas oryzae
KNL48653	s-168-	C84	Bacteria	Proteobacteria	Gammaproteobacteria	Enterobacterales	Enterobacteriaceae	Salmonella	Salmonella enterica
SKA31848	s-24510-	C151	Bacteria	Proteobacteria	Gammaproteobacteria	Vibrionales	Vibrionaceae	Photobacterium	Photobacterium toruni
WP_011711784	s-8300-	C166	Bacteria	Proteobacteria	Alphaproteobacteria	Magnetococcales	Magnetococcaceae	Magnetococcus	Magnetococcus marinus
SUW88989	s-9192-	C137	Bacteria	Proteobacteria	Epsilonproteobacteria	Campylobacterales	Campylobacteraceae	Campylobacter	Campylobacter hyointestinalis
WP_089802119	s-21685-	C4	Bacteria	Firmicutes	Bacilli	Bacillales	Bacillaceae	Halolactibacillus	Halolactibacillus alkaliphilus
PYD42727	s-72-	C14	Bacteria	Proteobacteria	Gammaproteobacteria	Enterobacterales	Enterobacteriaceae	Escherichia	Escherichia coli
WP_042818023	s-2975-	C148	Bacteria	Proteobacteria	Gammaproteobacteria	Enterobacterales	Yersiniaceae	Yersinia	Yersinia wautersii
ENP40062	s-9164-	C122	Bacteria	Proteobacteria	Alphaproteobacteria	Rhizobiales	Brucellaceae	Brucella	Brucella abortus
SQR43495	s-151-	C84	Bacteria	Proteobacteria	Gammaproteobacteria	Enterobacterales	Enterobacteriaceae	Escherichia	Escherichia coli
BAH80325	s-1821-	C150	Bacteria	Firmicutes	Bacilli	Bacillales	Bacillaceae	Bacillus	Bacillus sp. Kps3
PXP24578	s-166-	C84	Bacteria	Proteobacteria	Gammaproteobacteria	Enterobacterales	Enterobacteriaceae	Salmonella	Salmonella enterica
WP_118088855	s-30470-	C85	Bacteria	Proteobacteria	Gammaproteobacteria	Vibrionales	Vibrionaceae	Vibrio	Vibrio cholerae
OXE14656	s-587-	C148	Bacteria	Proteobacteria	Gammaproteobacteria	Vibrionales	Vibrionaceae	Vibrio	Vibrio parahaemolyticus
PMF70921	s-30691-	C85	Bacteria	Proteobacteria	Gammaproteobacteria	Vibrionales	Vibrionaceae	Vibrio	Vibrio lentus
WP_025652955	s-2146-	C84	Bacteria	Proteobacteria	Gammaproteobacteria	Enterobacterales	Enterobacteriaceae	Escherichia	Escherichia coli
SAF43140	s-2727-	C14	Bacteria	Proteobacteria	Gammaproteobacteria	Enterobacterales	Enterobacteriaceae	Enterobacter	Enterobacter cloacae
PFT54486	s-2616-	C4	Bacteria	Firmicutes	Bacilli	Bacillales	Bacillaceae	Bacillus	Bacillus thuringiensis
ABD33706	s-2583-	C4	Bacteria	Firmicutes	Bacilli	Bacillales	Bacillaceae	Bacillus	Bacillus thuringiensis
OMN39466	s-280-	C14	Bacteria	Proteobacteria	Gammaproteobacteria	Enterobacterales	Enterobacteriaceae	Salmonella	Salmonella enterica
KYN75129	s-4139-	C166	Bacteria	Proteobacteria	Gammaproteobacteria	Aeromonadales	Aeromonadaceae	Aeromonas	Aeromonas salmonicida
WP_061994907	s-17844-	C4	Bacteria	Firmicutes	Clostridia	Clostridiales	Clostridiaceae	Clostridium	Clostridium sp. ATCC 25772
WP_015645019	s-11028-	C127	Bacteria	Proteobacteria	Epsilonproteobacteria	Campylobacterales	Helicobacteraceae	Helicobacter	Helicobacter pylori
WP_054562209	s-9839-	C166	Bacteria	Proteobacteria	Gammaproteobacteria	Alteromonadales	Pseudoalteromonadaceae	Pseudoalteromonas	-
KFR44564	s-890-	C84	Bacteria	Proteobacteria	Gammaproteobacteria	Enterobacterales	Enterobacteriaceae	Salmonella	Salmonella enterica
KLG03061	s-3202-	C4	Bacteria	Proteobacteria	Gammaproteobacteria	Enterobacterales	Enterobacteriaceae	Enterobacter	Enterobacter cloacae
EEW09932	s-5619-	C166	Bacteria	Proteobacteria	Gammaproteobacteria	Vibrionales	Vibrionaceae	Vibrio	Vibrio mimicus
AXV83513	s-7640-	C166	Bacteria	Proteobacteria	Betaproteobacteria	Burkholderiales	Burkholderiaceae	Ralstonia	Ralstonia solanacearum
PLC38805	s-30498-	C14	Bacteria	Proteobacteria	Gammaproteobacteria	Enterobacterales	Enterobacteriaceae	Klebsiella	Klebsiella aerogenes
WP_069510660	s-19766-	C4	Bacteria	Firmicutes	Bacilli	Bacillales	Bacillaceae	Lysinibacillus	Lysinibacillus sphaericus
WP_024789491	s-11125-	C115	Bacteria	Proteobacteria	Epsilonproteobacteria	Nautiliales	Nautiliaceae	Lebetimonas	Lebetimonas sp. JH292
CQJ36736	s-2911-	C90	Bacteria	Proteobacteria	Gammaproteobacteria	Enterobacterales	Yersiniaceae	Yersinia	Yersinia enterocolitica
KIG45154	s-1265-	C3	Bacteria	Proteobacteria	Gammaproteobacteria	Enterobacterales	Enterobacteriaceae	Escherichia	Escherichia coli
CTU93843	s-75-	C84	Bacteria	Proteobacteria	Gammaproteobacteria	Enterobacterales	Enterobacteriaceae	Escherichia	Escherichia coli
CBH22423	s-7616-	C4	Bacteria	Firmicutes	Clostridia	Clostridiales	Peptostreptococcaceae	Acetoanaerobium	Acetoanaerobium sticklandii
WP_105404090	s-31939-	C122	Bacteria	Proteobacteria	Alphaproteobacteria	Rhizobiales	Rhizobiaceae	Neorhizobium	-
CUQ79390	s-10065-	C100	Bacteria	Firmicutes	Clostridia	Clostridiales	Eubacteriaceae	Eubacterium	[Eubacterium] eligens
OCX69785	s-30465-	C143	Bacteria	Proteobacteria	Acidithiobacillia	Acidithiobacillales	Acidithiobacillaceae	Acidithiobacillus	Acidithiobacillus thiooxidans
AUB97766	s-11314-	C85	Bacteria	Proteobacteria	Gammaproteobacteria	Vibrionales	Vibrionaceae	Vibrio	Vibrio anguillarum
WP_025678269	s-6501-	C166	Bacteria	Firmicutes	Bacilli	Bacillales	Paenibacillaceae	Paenibacillus	Paenibacillus polymyxa
WP_105959127	s-31912-	C143	Bacteria	Firmicutes	Bacilli	Bacillales	Bacillaceae	Bacillus	Bacillus urumqiensis
KQT73748	s-16157-	C73	Bacteria	Proteobacteria	Alphaproteobacteria	Rhizobiales	Methylobacteriaceae	Methylobacterium	Methylobacterium sp. Leaf465
WP_029849723	s-1368-	C148	Bacteria	Proteobacteria	Gammaproteobacteria	Vibrionales	Vibrionaceae	Vibrio	Vibrio parahaemolyticus
KRE19642	s-4127-	C4	Bacteria	Firmicutes	Bacilli	Bacillales	Bacillaceae	Bacillus	Bacillus sp. Root920
WP_114537578	s-35156-	C122	Bacteria	Proteobacteria	Alphaproteobacteria	Rhodobacterales	Rhodobacteraceae	Paracoccus	Paracoccus versutus
EKD98837	s-15303-	C166	Bacteria	-	-	-	-	-	uncultured bacterium
PHE28413	s-1867-	C46	Bacteria	Firmicutes	Bacilli	Bacillales	Bacillaceae	Bacillus	Bacillus toyonensis
KNT07722	s-875-	C14	Bacteria	Proteobacteria	Gammaproteobacteria	Enterobacterales	Enterobacteriaceae	Salmonella	Salmonella enterica
PBI64497	s-6707-	C4	Bacteria	Firmicutes	Clostridia	Clostridiales	Peptostreptococcaceae	Clostridioides	Clostridioides difficile
ANC86443	s-18318-	C90	Bacteria	Proteobacteria	Alphaproteobacteria	Sphingomonadales	Sphingomonadaceae	Sphingomonas	Sphingomonas sp. NIC1
ACA67027	s-8229-	C148	Bacteria	Proteobacteria	Gammaproteobacteria	Enterobacterales	Yersiniaceae	Yersinia	Yersinia pseudotuberculosis
OHX90770	s-9164-	C122	Bacteria	Proteobacteria	Alphaproteobacteria	Rhizobiales	Brucellaceae	Brucella	Brucella abortus
OYI43965	s-24-	C84	Bacteria	Proteobacteria	Gammaproteobacteria	Enterobacterales	Enterobacteriaceae	Shigella	Shigella boydii
ADO01433	s-545-	C14	Bacteria	Proteobacteria	Gammaproteobacteria	Enterobacterales	Enterobacteriaceae	Salmonella	Salmonella enterica
ACF51599	s-8532-	C151	Bacteria	Proteobacteria	Gammaproteobacteria	Xanthomonadales	Xanthomonadaceae	Stenotrophomonas	Stenotrophomonas maltophilia
CIB66519	s-364-	C84	Bacteria	Proteobacteria	Gammaproteobacteria	Enterobacterales	Enterobacteriaceae	Salmonella	Salmonella enterica
KKB67144	s-2381-	C166	Bacteria	Proteobacteria	Betaproteobacteria	Burkholderiales	Burkholderiaceae	Burkholderia	Burkholderia pseudomallei
OTV27854	s-727-	C46	Bacteria	Firmicutes	Bacilli	Bacillales	Listeriaceae	Listeria	Listeria monocytogenes
WP_008701690	s-12745-	C5	Bacteria	Planctomycetes	Planctomycetia	Planctomycetales	Planctomycetaceae	Rhodopirellula	Rhodopirellula maiorica
ATE04832	s-726-	C149	Bacteria	Proteobacteria	Betaproteobacteria	Burkholderiales	Burkholderiaceae	Burkholderia	Burkholderia mallei
KXF11389	s-1952-	C149	Bacteria	Proteobacteria	Gammaproteobacteria	Pseudomonadales	Pseudomonadaceae	Pseudomonas	Pseudomonas aeruginosa
ATO87183	s-7457-	C150	Bacteria	Actinobacteria	Actinobacteria	Micromonosporales	Micromonosporaceae	Actinoplanes	Actinoplanes sp. SE50
CTS88532	s-93-	C166	Bacteria	Proteobacteria	Gammaproteobacteria	Enterobacterales	Enterobacteriaceae	Escherichia	Escherichia coli
WP_085524833	s-25558-	C115	Bacteria	Proteobacteria	Epsilonproteobacteria	Campylobacterales	Campylobacteraceae	Campylobacter	Campylobacter jejuni
OJQ01661	s-65-	C14	Bacteria	Proteobacteria	Gammaproteobacteria	Enterobacterales	Enterobacteriaceae	Escherichia	Escherichia coli
WP_042706375	s-9606-	C86	Archaea	Euryarchaeota	Methanomicrobia	Methanomicrobiales	Methanomicrobiaceae	Methanomicrobium	Methanomicrobium mobile
WP_078223955	s-24221-	C108	Bacteria	Firmicutes	Bacilli	Bacillales	Bacillaceae	Bacillus	Bacillus cereus
CAA67101	s-1894-	C149	Bacteria	Proteobacteria	Gammaproteobacteria	Pseudomonadales	Pseudomonadaceae	Pseudomonas	Pseudomonas aeruginosa
PKO64451	s-30353-	C14	Bacteria	Proteobacteria	Betaproteobacteria	-	-	-	Betaproteobacteria bacterium HGW-Betaproteobacteria-16
WP_020772736	s-14844-	C4	Bacteria	Spirochaetes	Spirochaetia	-	Leptospiraceae	Leptospira	Leptospira alstonii
WP_112888918	s-34592-	C14	Bacteria	Proteobacteria	Gammaproteobacteria	Enterobacterales	Enterobacteriaceae	Escherichia	Escherichia coli
EKL34885	s-1732-	C85	Bacteria	Proteobacteria	Gammaproteobacteria	Vibrionales	Vibrionaceae	Vibrio	Vibrio cholerae
EIS76786	s-2187-	C3	Bacteria	Proteobacteria	Gammaproteobacteria	Enterobacterales	Yersiniaceae	Yersinia	Yersinia pestis
PCL46471	s-1256-	C14	Bacteria	Proteobacteria	Betaproteobacteria	Burkholderiales	Alcaligenaceae	Bordetella	Bordetella pertussis
KIV05915	s-591-	C148	Bacteria	Proteobacteria	Gammaproteobacteria	Vibrionales	Vibrionaceae	Vibrio	Vibrio parahaemolyticus
CSJ22099	s-2589-	C84	Bacteria	Proteobacteria	Gammaproteobacteria	Enterobacterales	Enterobacteriaceae	Shigella	Shigella sonnei
APX07012	s-1070-	C148	Bacteria	Proteobacteria	Gammaproteobacteria	Vibrionales	Vibrionaceae	Vibrio	Vibrio campbellii
EIN77588	s-75-	C84	Bacteria	Proteobacteria	Gammaproteobacteria	Enterobacterales	Enterobacteriaceae	Escherichia	Escherichia coli
KMY43064	s-2991-	C4	Bacteria	Firmicutes	Bacilli	Bacillales	Bacillaceae	Bacillus	Bacillus sp. FJAT-27916
WP_076711012	s-23716-	C90	Bacteria	Proteobacteria	Alphaproteobacteria	Sphingomonadales	Sphingomonadaceae	Sphingomonas	Sphingomonas sp. Sph1(2015)
OCR14107	s-19072-	C127	Bacteria	Proteobacteria	Epsilonproteobacteria	Campylobacterales	Helicobacteraceae	Helicobacter	Helicobacter pullorum
WP_047372543	s-13921-	C84	Bacteria	Proteobacteria	Gammaproteobacteria	Enterobacterales	-	Phytobacter	Phytobacter ursingii
PJS17159	s-606-	C148	Bacteria	Proteobacteria	Gammaproteobacteria	Vibrionales	Vibrionaceae	Vibrio	Vibrio cholerae
CCZ50813	s-12696-	C90	-	-	-	-	-	-	-
PBX37486	s-1952-	C149	Bacteria	Proteobacteria	Gammaproteobacteria	Pseudomonadales	Pseudomonadaceae	Pseudomonas	Pseudomonas aeruginosa
GAQ16224	s-16677-	C4	Bacteria	Firmicutes	Bacilli	Bacillales	Bacillaceae	Oceanobacillus	Oceanobacillus picturae
KKG58129	s-9544-	C86	Archaea	Euryarchaeota	Methanomicrobia	Methanosarcinales	Methanosarcinaceae	Methanosarcina	Methanosarcina mazei
KTQ82699	s-3385-	C84	Bacteria	Proteobacteria	Gammaproteobacteria	Enterobacterales	Enterobacteriaceae	Enterobacter	Enterobacter asburiae
BAM36908	s-8995-	C16	Bacteria	Spirochaetes	Spirochaetia	-	Leptospiraceae	Leptospira	uncultured Leptospira sp.
WP_108605087	s-32718-	C90	Bacteria	Proteobacteria	Gammaproteobacteria	Alteromonadales	Alteromonadaceae	Catenovulum	Catenovulum sp. CCB-QB4
KYI18815	s-168-	C84	Bacteria	Proteobacteria	Gammaproteobacteria	Enterobacterales	Enterobacteriaceae	Salmonella	Salmonella enterica
ESP08709	s-101-	C14	Bacteria	Proteobacteria	Gammaproteobacteria	Enterobacterales	Enterobacteriaceae	Escherichia	Escherichia coli
OLA15697	s-23179-	C150	Bacteria	Firmicutes	Clostridia	Clostridiales	Eubacteriaceae	Eubacterium	Eubacterium sp. 41_20
WP_095004807	s-27583-	C166	Bacteria	Proteobacteria	Gammaproteobacteria	Pseudomonadales	Pseudomonadaceae	Pseudomonas	Pseudomonas fragi
WP_082179076	s-25091-	C141	Bacteria	Proteobacteria	Alphaproteobacteria	Rhizobiales	Rhizobiaceae	Agrobacterium	Agrobacterium sp. SUL3
WP_043135048	s-4219-	C122	Bacteria	Proteobacteria	Gammaproteobacteria	Enterobacterales	Pectobacteriaceae	Pectobacterium	Pectobacterium atrosepticum
WP_021128243	s-7014-	C4	Bacteria	Firmicutes	Clostridia	Clostridiales	Peptostreptococcaceae	Paeniclostridium	Paeniclostridium sordellii
EDT80274	s-2810-	C4	Bacteria	Firmicutes	Clostridia	Clostridiales	Clostridiaceae	Clostridium	Clostridium botulinum
PTS85703	s-32545-	C3	Bacteria	Proteobacteria	Gammaproteobacteria	Pseudomonadales	Pseudomonadaceae	Pseudomonas	Pseudomonas sp. HMWF032
KYV15946	s-85-	C84	Bacteria	Proteobacteria	Gammaproteobacteria	Enterobacterales	Enterobacteriaceae	Escherichia	Escherichia coli
CDV56869	s-1157-	C84	Bacteria	Proteobacteria	Gammaproteobacteria	Enterobacterales	Enterobacteriaceae	Salmonella	Salmonella enterica
WP_095480547	s-27843-	C4	Bacteria	Firmicutes	Bacilli	Bacillales	Bacillaceae	-	Bacillaceae bacterium SAOS 7
KDU55692	s-98-	C3	Bacteria	Proteobacteria	Gammaproteobacteria	Enterobacterales	Enterobacteriaceae	Escherichia	Escherichia coli
PFU26613	s-28990-	C4	Bacteria	Firmicutes	Bacilli	Bacillales	Bacillaceae	Bacillus	Bacillus cereus
EED69696	s-8467-	C100	Bacteria	Proteobacteria	Betaproteobacteria	Burkholderiales	Comamonadaceae	Comamonas	Comamonas testosteroni
WP_070163553	s-20236-	C122	Bacteria	Proteobacteria	Alphaproteobacteria	Rhizobiales	Rhizobiaceae	Agrobacterium	Agrobacterium vitis
CFY76009	s-364-	C84	Bacteria	Proteobacteria	Gammaproteobacteria	Enterobacterales	Enterobacteriaceae	Salmonella	Salmonella enterica
WP_093447218	s-21631-	C4	Bacteria	Proteobacteria	Gammaproteobacteria	Thiotrichales	Piscirickettsiaceae	Thiomicrospira	Thiomicrospira sp. ALE5
KKI09200	s-595-	C148	Bacteria	Proteobacteria	Gammaproteobacteria	Vibrionales	Vibrionaceae	Vibrio	Vibrio parahaemolyticus
AIS14263	s-4958-	C166	Bacteria	Proteobacteria	Gammaproteobacteria	Pseudomonadales	Pseudomonadaceae	Pseudomonas	Pseudomonas chlororaphis
BAX11287	s-72-	C14	Bacteria	Proteobacteria	Gammaproteobacteria	Enterobacterales	Enterobacteriaceae	Escherichia	Escherichia coli
WP_008730936	s-11840-	C4	Bacteria	Spirochaetes	Spirochaetia	Brachyspirales	Brachyspiraceae	Brachyspira	Brachyspira hampsonii
PUF66046	s-166-	C84	Bacteria	Proteobacteria	Gammaproteobacteria	Enterobacterales	Enterobacteriaceae	Salmonella	Salmonella enterica
ORL49089	s-25332-	C92	Bacteria	Proteobacteria	Gammaproteobacteria	Pseudomonadales	Pseudomonadaceae	Pseudomonas	Pseudomonas putida
PVR19191	s-875-	C14	Bacteria	Proteobacteria	Gammaproteobacteria	Enterobacterales	Enterobacteriaceae	Salmonella	Salmonella enterica
RBJ48571	s-8558-	C149	Bacteria	Proteobacteria	Gammaproteobacteria	Xanthomonadales	Xanthomonadaceae	Xanthomonas	Xanthomonas oryzae
WP_027235785	s-6247-	C122	Bacteria	Proteobacteria	Alphaproteobacteria	Rhodobacterales	Rhodobacteraceae	Leisingera	Leisingera caerulea
ADB96208	s-2887-	C90	Bacteria	Proteobacteria	Gammaproteobacteria	Enterobacterales	Yersiniaceae	Yersinia	Yersinia enterocolitica
ATA10873	s-9164-	C122	Bacteria	Proteobacteria	Alphaproteobacteria	Rhizobiales	Brucellaceae	Brucella	Brucella abortus
PMI11560	s-1568-	C148	Bacteria	Proteobacteria	Gammaproteobacteria	Vibrionales	Vibrionaceae	Vibrio	Vibrio lentus
CZG24504	s-5431-	C113	Bacteria	Proteobacteria	Gammaproteobacteria	Legionellales	Legionellaceae	Legionella	Legionella pneumophila
GAC90650	s-12931-	C106	Bacteria	Firmicutes	Bacilli	Bacillales	Bacillaceae	Anoxybacillus	Anoxybacillus flavithermus
CSP47013	s-2589-	C84	Bacteria	Proteobacteria	Gammaproteobacteria	Enterobacterales	Enterobacteriaceae	Shigella	Shigella sonnei
ORR59128	s-758-	C85	Bacteria	Proteobacteria	Gammaproteobacteria	Vibrionales	Vibrionaceae	Vibrio	Vibrio cholerae
OSG19491	s-868-	C84	Bacteria	Proteobacteria	Gammaproteobacteria	Enterobacterales	Enterobacteriaceae	Salmonella	Salmonella enterica
PFL48645	s-28767-	C125	Bacteria	Firmicutes	Bacilli	Bacillales	Bacillaceae	Bacillus	Bacillus cereus
OWH64870	s-758-	C85	Bacteria	Proteobacteria	Gammaproteobacteria	Vibrionales	Vibrionaceae	Vibrio	Vibrio cholerae
AUV85466	s-31136-	C148	Bacteria	Proteobacteria	Gammaproteobacteria	Vibrionales	Vibrionaceae	Vibrio	Vibrio campbellii
ELD62754	s-74-	C84	Bacteria	Proteobacteria	Gammaproteobacteria	Enterobacterales	Enterobacteriaceae	Escherichia	Escherichia coli
GAX87611	s-27868-	C115	Bacteria	Proteobacteria	Epsilonproteobacteria	Nautiliales	Nautiliaceae	Lebetimonas	Lebetimonas natsushimae
KQU71625	s-6521-	C122	Bacteria	Proteobacteria	Alphaproteobacteria	Rhizobiales	Rhizobiaceae	Ensifer	Ensifer sp. Root31
OKY14988	s-23109-	C115	Bacteria	Proteobacteria	Epsilonproteobacteria	Campylobacterales	Campylobacteraceae	Campylobacter	Campylobacter jejuni
RDW20767	s-35604-	C4	Bacteria	Firmicutes	Bacilli	Bacillales	Bacillaceae	Oceanobacillus	Oceanobacillus chungangensis
AHA71117	s-2029-	C46	Bacteria	Firmicutes	Bacilli	Bacillales	Bacillaceae	Bacillus	Bacillus thuringiensis
WP_020612784	s-7152-	C4	Bacteria	Spirochaetes	Spirochaetia	Spirochaetales	Spirochaetaceae	Sediminispirochaeta	Sediminispirochaeta bajacaliforniensis
AHQ59792	s-280-	C14	Bacteria	Proteobacteria	Gammaproteobacteria	Enterobacterales	Enterobacteriaceae	Salmonella	Salmonella enterica
WP_072198032	s-22814-	C90	Bacteria	Proteobacteria	Gammaproteobacteria	Enterobacterales	Erwiniaceae	Pantoea	Pantoea ananatis
SHN70209	s-22435-	C120	Bacteria	Thermotogae	Thermotogae	Thermotogales	Fervidobacteriaceae	Fervidobacterium	Fervidobacterium gondwanense
OKP85815	s-23055-	C104	Bacteria	Firmicutes	Bacilli	Bacillales	Paenibacillaceae	Paenibacillus	Paenibacillus sp. P26E
CCH22682	s-13570-	C84	Bacteria	Proteobacteria	Gammaproteobacteria	Enterobacterales	Enterobacteriaceae	Salmonella	Salmonella enterica
CQZ37091	s-364-	C84	Bacteria	Proteobacteria	Gammaproteobacteria	Enterobacterales	Enterobacteriaceae	Salmonella	Salmonella enterica
PKI80752	s-30236-	C102	Bacteria	Proteobacteria	Epsilonproteobacteria	Campylobacterales	Campylobacteraceae	Malacobacter	Malacobacter halophilus
STF62702	s-11771-	C166	Bacteria	Proteobacteria	Gammaproteobacteria	Enterobacterales	Enterobacteriaceae	Escherichia	Escherichia coli
PUS54752	s-281-	C14	Bacteria	Proteobacteria	Gammaproteobacteria	Enterobacterales	Enterobacteriaceae	Salmonella	Salmonella enterica
WP_009761508	s-9648-	C37	Archaea	Euryarchaeota	Halobacteria	Halobacteriales	Halobacteriaceae	Halobacterium	Halobacterium sp. DL1
WP_038988727	s-2051-	C84	Bacteria	Proteobacteria	Gammaproteobacteria	Enterobacterales	Enterobacteriaceae	-	-
EID85528	s-7783-	C4	Bacteria	Spirochaetes	Spirochaetia	Spirochaetales	Spirochaetaceae	Treponema	Treponema sp. JC4
PKG81116	s-30199-	C148	Bacteria	Proteobacteria	Gammaproteobacteria	Alteromonadales	Colwelliaceae	Colwellia	Colwellia sp. 75C3
KHS79642	s-4938-	C122	Bacteria	Proteobacteria	Gammaproteobacteria	Enterobacterales	Pectobacteriaceae	Pectobacterium	Pectobacterium carotovorum
WP_092560591	s-21885-	C92	Bacteria	Firmicutes	Clostridia	Clostridiales	Lachnospiraceae	Lachnoclostridium	[Clostridium] populeti
CDF45578	s-12656-	C143	Bacteria	Firmicutes	Clostridia	Clostridiales	Lachnospiraceae	Roseburia	Roseburia sp. CAG:100
WP_085641997	s-25597-	C4	Bacteria	Proteobacteria	Alphaproteobacteria	Rhodospirillales	Rhodospirillaceae	Thalassospira	Thalassospira sp. MCCC 1A03138
PDZ25739	s-28768-	C4	Bacteria	Firmicutes	Bacilli	Bacillales	Bacillaceae	Bacillus	Bacillus toyonensis
OLF59643	s-7016-	C166	Bacteria	Proteobacteria	Gammaproteobacteria	Aeromonadales	Aeromonadaceae	Aeromonas	Aeromonas veronii
WP_059343149	s-17132-	C84	Bacteria	Proteobacteria	Gammaproteobacteria	Enterobacterales	Enterobacteriaceae	Escherichia	Escherichia coli
WP_106101424	s-32047-	C4	Bacteria	Firmicutes	Bacilli	Bacillales	Bacillaceae	Bacillus	Bacillus wiedmannii
ABI50007	s-13787-	C4	Bacteria	Firmicutes	Clostridia	Clostridiales	Clostridiaceae	Clostridium	Clostridium botulinum
SLN73052	s-25610-	C122	Bacteria	Proteobacteria	Alphaproteobacteria	Rhodobacterales	Rhodobacteraceae	Limimaricola	Limimaricola soesokkakensis
OTD36995	s-82-	C84	Bacteria	Proteobacteria	Gammaproteobacteria	Enterobacterales	Enterobacteriaceae	Escherichia	Escherichia coli
SDE15400	s-20912-	C141	Bacteria	Proteobacteria	Alphaproteobacteria	Rhodobacterales	Rhodobacteraceae	Salipiger	Salipiger thiooxidans
PCW07126	s-727-	C46	Bacteria	Firmicutes	Bacilli	Bacillales	Listeriaceae	Listeria	Listeria monocytogenes
CZP71288	s-2190-	C113	Bacteria	Proteobacteria	Gammaproteobacteria	Legionellales	Legionellaceae	Legionella	Legionella pneumophila
OWE14050	s-26559-	C166	Bacteria	Proteobacteria	Gammaproteobacteria	Enterobacterales	Enterobacteriaceae	Escherichia	Escherichia coli
PZA21656	s-33529-	C150	Bacteria	Actinobacteria	Actinobacteria	Geodermatophilales	Geodermatophilaceae	Modestobacter	Modestobacter versicolor
EEM90368	s-1832-	C4	Bacteria	Firmicutes	Bacilli	Bacillales	Bacillaceae	Bacillus	Bacillus thuringiensis
OMV28421	s-726-	C149	Bacteria	Proteobacteria	Betaproteobacteria	Burkholderiales	Burkholderiaceae	Burkholderia	Burkholderia pseudomallei
CTY20648	s-130-	C84	Bacteria	Proteobacteria	Gammaproteobacteria	Enterobacterales	Enterobacteriaceae	Escherichia	Escherichia coli
WP_027872252	s-14550-	C150	Bacteria	Firmicutes	Clostridia	Clostridiales	Eubacteriaceae	Eubacterium	[Eubacterium] cellulosolvens
OAR92361	s-65-	C14	Bacteria	Proteobacteria	Gammaproteobacteria	Enterobacterales	Enterobacteriaceae	Escherichia	Escherichia coli
CVD41961	s-5496-	C14	Bacteria	Proteobacteria	Gammaproteobacteria	Enterobacterales	Yersiniaceae	Serratia	Serratia marcescens
KYJ08254	s-166-	C84	Bacteria	Proteobacteria	Gammaproteobacteria	Enterobacterales	Enterobacteriaceae	Salmonella	Salmonella enterica
RDV35364	s-3466-	C4	Bacteria	Firmicutes	Bacilli	Bacillales	Bacillaceae	Lysinibacillus	Lysinibacillus fusiformis
WP_003484416	s-8458-	C4	Bacteria	Firmicutes	Clostridia	Clostridiales	Clostridiaceae	Clostridium	Clostridium sporogenes
OUU74349	s-26322-	C166	Bacteria	Proteobacteria	Gammaproteobacteria	Methylococcales	Methylococcaceae	-	Methylococcaceae bacterium TMED69
KQM40207	s-15989-	C170	Bacteria	Actinobacteria	Actinobacteria	Micrococcales	Microbacteriaceae	Microbacterium	Microbacterium sp. Leaf203
AIC15220	s-13069-	C70	Archaea	Thaumarchaeota	Nitrososphaeria	Nitrososphaerales	Nitrososphaeraceae	Nitrososphaera	Nitrososphaera viennensis
KJW15716	s-758-	C85	Bacteria	Proteobacteria	Gammaproteobacteria	Vibrionales	Vibrionaceae	Vibrio	Vibrio cholerae
WP_105177717	s-31843-	C150	Bacteria	Firmicutes	Clostridia	Clostridiales	Clostridiaceae	Clostridium	Clostridium sp. Marseille-P4344
WP_109418902	s-33146-	C14	Bacteria	Proteobacteria	Gammaproteobacteria	Enterobacterales	Morganellaceae	Proteus	Proteus cibarius
EXI84208	s-12576-	C143	Bacteria	Proteobacteria	Betaproteobacteria	-	-	Candidatus Accumulibacter	Candidatus Accumulibacter sp. BA-93
WP_038241977	s-3083-	C47	Bacteria	Proteobacteria	Gammaproteobacteria	Enterobacterales	Yersiniaceae	Yersinia	Yersinia ruckeri
KKE33542	s-168-	C84	Bacteria	Proteobacteria	Gammaproteobacteria	Enterobacterales	Enterobacteriaceae	Salmonella	Salmonella enterica
OII49698	s-79-	C84	Bacteria	Proteobacteria	Gammaproteobacteria	Enterobacterales	Enterobacteriaceae	Escherichia	Escherichia coli
EKI52886	s-37-	C14	Bacteria	Proteobacteria	Gammaproteobacteria	Enterobacterales	Enterobacteriaceae	Escherichia	Escherichia coli
CSL41991	s-2589-	C84	Bacteria	Proteobacteria	Gammaproteobacteria	Enterobacterales	Enterobacteriaceae	Shigella	Shigella sonnei
ARY55171	s-9168-	C122	Bacteria	Proteobacteria	Alphaproteobacteria	Rhizobiales	Brucellaceae	Brucella	Brucella melitensis
WP_047956986	s-3228-	C46	Bacteria	Firmicutes	Bacilli	Bacillales	Bacillaceae	Bacillus	Bacillus anthracis
SFV37235	s-21889-	C122	Bacteria	Proteobacteria	Alphaproteobacteria	Rhizobiales	Hyphomicrobiaceae	Hyphomicrobium	Hyphomicrobium facile
PID17967	s-25527-	C4	Bacteria	Firmicutes	Bacilli	Bacillales	Planococcaceae	Sporosarcina	Sporosarcina sp. P35
SUC01945	s-35255-	C14	Bacteria	Proteobacteria	Gammaproteobacteria	Enterobacterales	Morganellaceae	Proteus	Proteus penneri
EQN48934	s-74-	C84	Bacteria	Proteobacteria	Gammaproteobacteria	Enterobacterales	Enterobacteriaceae	Escherichia	Escherichia coli
ESP46675	s-72-	C14	Bacteria	Proteobacteria	Gammaproteobacteria	Enterobacterales	Enterobacteriaceae	Escherichia	Escherichia coli
KML67848	s-10935-	C4	Bacteria	Proteobacteria	Gammaproteobacteria	Enterobacterales	Pectobacteriaceae	Pectobacterium	Pectobacterium carotovorum
PUV69785	s-11039-	C149	Bacteria	Proteobacteria	Gammaproteobacteria	Pseudomonadales	Pseudomonadaceae	Pseudomonas	Pseudomonas aeruginosa
AWT14678	s-33393-	C151	Bacteria	Proteobacteria	Gammaproteobacteria	Xanthomonadales	Xanthomonadaceae	Stenotrophomonas	Stenotrophomonas maltophilia
WP_095603775	s-27873-	C90	Bacteria	Proteobacteria	Gammaproteobacteria	Oceanospirillales	Halomonadaceae	Halomonas	Halomonas sp. WN018
AQS16071	s-4842-	C4	Bacteria	Firmicutes	Clostridia	Clostridiales	Clostridiaceae	Clostridium	Clostridium saccharobutylicum
PJC92486	s-29884-	C166	Bacteria	Proteobacteria	Gammaproteobacteria	Aeromonadales	Aeromonadaceae	Aeromonas	Aeromonas lusitana
EOQ49848	s-3387-	C166	Bacteria	Proteobacteria	Gammaproteobacteria	Enterobacterales	Enterobacteriaceae	Citrobacter	Citrobacter sp. KTE151
AIP49829	s-726-	C149	Bacteria	Proteobacteria	Betaproteobacteria	Burkholderiales	Burkholderiaceae	Burkholderia	Burkholderia pseudomallei
CUU94074	s-110-	C84	Bacteria	Proteobacteria	Gammaproteobacteria	Enterobacterales	Enterobacteriaceae	Escherichia	Escherichia coli
WP_070175489	s-20251-	C166	Bacteria	Proteobacteria	Gammaproteobacteria	Alteromonadales	Alteromonadaceae	Alteromonas	Alteromonas lipolytica
KZW41801	s-651-	C148	Bacteria	Proteobacteria	Gammaproteobacteria	Vibrionales	Vibrionaceae	Vibrio	Vibrio parahaemolyticus
PXD34937	s-727-	C46	Bacteria	Firmicutes	Bacilli	Bacillales	Listeriaceae	Listeria	Listeria monocytogenes
EMH64501	s-209-	C127	Bacteria	Proteobacteria	Epsilonproteobacteria	Campylobacterales	Helicobacteraceae	Helicobacter	Helicobacter pylori
PME92519	s-1667-	C85	Bacteria	Proteobacteria	Gammaproteobacteria	Vibrionales	Vibrionaceae	Vibrio	Vibrio cyclitrophicus
DAB19883	s-28500-	C84	Bacteria	Candidatus Melainabacteria	-	Candidatus Gastranaerophilales	-	-	Candidatus Gastranaerophilales bacterium HUM_17
WP_036332946	s-14265-	C150	Bacteria	Actinobacteria	Actinobacteria	Geodermatophilales	Geodermatophilaceae	Modestobacter	Modestobacter caceresii
WP_088051983	s-26602-	C4	Bacteria	-	-	-	-	-	-
WP_001219702	s-1869-	C46	Bacteria	Firmicutes	Bacilli	Bacillales	Bacillaceae	Bacillus	Bacillus cereus
OCG55888	s-5345-	C90	Bacteria	Proteobacteria	Gammaproteobacteria	Orbales	Orbaceae	Gilliamella	Gilliamella apicola
GAF19064	s-12930-	C150	Bacteria	Firmicutes	Bacilli	Bacillales	Bacillaceae	Bacillus	Bacillus sp. JCM 19046
SOZ62089	s-35565-	C14	Bacteria	Proteobacteria	Betaproteobacteria	Burkholderiales	Burkholderiaceae	Cupriavidus	Cupriavidus taiwanensis
WP_061069990	s-17393-	C84	Bacteria	Proteobacteria	Gammaproteobacteria	Enterobacterales	Enterobacteriaceae	Citrobacter	Citrobacter amalonaticus
ETJ48767	s-6843-	C148	Bacteria	Proteobacteria	Gammaproteobacteria	Alteromonadales	Pseudoalteromonadaceae	Pseudoalteromonas	Pseudoalteromonas agarivorans
STN92181	s-35326-	C84	Bacteria	Proteobacteria	Gammaproteobacteria	Enterobacterales	Enterobacteriaceae	Escherichia	Escherichia coli
OKB79061	s-23-	C84	Bacteria	Proteobacteria	Gammaproteobacteria	Enterobacterales	Enterobacteriaceae	Escherichia	Escherichia coli
APD96977	s-22396-	C166	Bacteria	Proteobacteria	Gammaproteobacteria	Alteromonadales	Alteromonadaceae	Alteromonas	Alteromonas mediterranea
KEP91270	s-12371-	C166	Bacteria	Proteobacteria	Gammaproteobacteria	Aeromonadales	Aeromonadaceae	Aeromonas	Aeromonas caviae
RBM38602	s-34239-	C85	Bacteria	Proteobacteria	Gammaproteobacteria	Vibrionales	Vibrionaceae	Vibrio	Vibrio sp. 2017V-1070
PCU02790	s-2069-	C46	Bacteria	Firmicutes	Bacilli	Bacillales	Listeriaceae	Listeria	Listeria monocytogenes
PCY90431	s-2070-	C46	Bacteria	Firmicutes	Bacilli	Bacillales	Listeriaceae	Listeria	Listeria monocytogenes
WP_038259116	s-4985-	C14	Bacteria	Proteobacteria	Gammaproteobacteria	Enterobacterales	Morganellaceae	Xenorhabdus	Xenorhabdus bovienii
WP_110687251	s-33592-	C4	Bacteria	Proteobacteria	Gammaproteobacteria	Oceanospirillales	Halomonadaceae	Salinicola	Salinicola sp. CPA62
WP_057636723	s-16400-	C149	Bacteria	Proteobacteria	Gammaproteobacteria	Xanthomonadales	Xanthomonadaceae	Stenotrophomonas	Stenotrophomonas ginsengisoli
WP_106162410	s-32075-	C122	Bacteria	Proteobacteria	Alphaproteobacteria	Rhodobacterales	Rhodobacteraceae	Epibacterium	Epibacterium scottomollicae
PEE10502	s-28757-	C4	Bacteria	Firmicutes	Bacilli	Bacillales	Bacillaceae	Bacillus	Bacillus cereus
CSD28610	s-605-	C85	Bacteria	Proteobacteria	Gammaproteobacteria	Vibrionales	Vibrionaceae	Vibrio	Vibrio cholerae
KGI51585	s-11027-	C127	Bacteria	Proteobacteria	Epsilonproteobacteria	Campylobacterales	Helicobacteraceae	Helicobacter	Helicobacter saguini
ADP98136	s-7467-	C143	Bacteria	Proteobacteria	Gammaproteobacteria	Alteromonadales	Alteromonadaceae	Marinobacter	Marinobacter adhaerens
WP_011813316	s-8280-	C3	Bacteria	Proteobacteria	Gammaproteobacteria	Chromatiales	Ectothiorhodospiraceae	Halorhodospira	Halorhodospira halophila
CAV19457	s-1346-	C85	Bacteria	Proteobacteria	Gammaproteobacteria	Vibrionales	Vibrionaceae	Vibrio	Vibrio tasmaniensis
PPY38043	s-13692-	C138	Bacteria	Proteobacteria	Gammaproteobacteria	Enterobacterales	Enterobacteriaceae	Cronobacter	Cronobacter sakazakii
WP_005531042	s-939-	C148	Bacteria	Proteobacteria	Gammaproteobacteria	Vibrionales	Vibrionaceae	Vibrio	-
ERY25996	s-2144-	C149	Bacteria	Proteobacteria	Gammaproteobacteria	Pseudomonadales	Pseudomonadaceae	Pseudomonas	Pseudomonas aeruginosa
WP_086245711	s-25982-	C127	Bacteria	Proteobacteria	Epsilonproteobacteria	Campylobacterales	Campylobacteraceae	Campylobacter	Campylobacter sp. P148
PPV71953	s-2030-	C84	Bacteria	Proteobacteria	Gammaproteobacteria	Enterobacterales	Enterobacteriaceae	Escherichia	Escherichia coli
POA32602	s-31033-	C166	Bacteria	Proteobacteria	Gammaproteobacteria	Pseudomonadales	Pseudomonadaceae	Pseudomonas	Pseudomonas sp. GW456-R21
OKT94184	s-24-	C84	Bacteria	Proteobacteria	Gammaproteobacteria	Enterobacterales	Enterobacteriaceae	Escherichia	Escherichia coli
PIE54683	s-29627-	C92	Bacteria	Synergistetes	Synergistia	Synergistales	Synergistaceae	Dethiosulfovibrio	Dethiosulfovibrio peptidovorans
RCQ01061	s-78-	C14	Bacteria	Proteobacteria	Gammaproteobacteria	Enterobacterales	Enterobacteriaceae	Escherichia	Escherichia coli
APJ10542	s-22668-	C4	Bacteria	Firmicutes	Bacilli	Bacillales	Bacillaceae	Bacillus	Bacillus safensis
OQN17002	s-606-	C148	Bacteria	Proteobacteria	Gammaproteobacteria	Vibrionales	Vibrionaceae	Vibrio	Vibrio cholerae
KKH75465	s-9592-	C86	Archaea	Euryarchaeota	Methanomicrobia	Methanosarcinales	Methanosarcinaceae	Methanosarcina	Methanosarcina mazei
WP_019592579	s-14953-	C149	Bacteria	Proteobacteria	Gammaproteobacteria	Chromatiales	Ectothiorhodospiraceae	Thioalkalivibrio	Thioalkalivibrio sp. ALRh
WP_100911005	s-30134-	C122	Bacteria	Proteobacteria	Alphaproteobacteria	Rhizobiales	Rhizobiaceae	Rhizobium	Rhizobium sp. Y9
CSW01316	s-2589-	C84	Bacteria	Proteobacteria	Gammaproteobacteria	Enterobacterales	Enterobacteriaceae	Shigella	Shigella sonnei
WP_023928664	s-11573-	C127	Bacteria	Proteobacteria	Epsilonproteobacteria	Campylobacterales	Helicobacteraceae	Helicobacter	-
WP_049695620	s-13878-	C149	Bacteria	Proteobacteria	Gammaproteobacteria	Pseudomonadales	Pseudomonadaceae	Pseudomonas	Pseudomonas parafulva
WP_099527708	s-29684-	C85	Bacteria	Proteobacteria	Gammaproteobacteria	Xanthomonadales	Xanthomonadaceae	Stenotrophomonas	Stenotrophomonas maltophilia
PXU72937	s-166-	C84	Bacteria	Proteobacteria	Gammaproteobacteria	Enterobacterales	Enterobacteriaceae	Salmonella	Salmonella enterica
AUV12135	s-3165-	C166	Bacteria	Proteobacteria	Gammaproteobacteria	Aeromonadales	Aeromonadaceae	Aeromonas	Aeromonas sp. ASNIH3
OQW50338	s-25075-	C4	Bacteria	Proteobacteria	-	-	-	-	Proteobacteria bacterium SG_bin7
OCG23678	s-18943-	C90	Bacteria	Proteobacteria	Gammaproteobacteria	Orbales	Orbaceae	Gilliamella	Gilliamella apicola
WP_115426659	s-35396-	C149	Bacteria	Proteobacteria	Gammaproteobacteria	Vibrionales	Vibrionaceae	Photobacterium	Photobacterium damselae
WP_049052791	s-10760-	C84	Bacteria	Proteobacteria	Betaproteobacteria	Burkholderiales	Alcaligenaceae	Achromobacter	Achromobacter xylosoxidans
KVV93165	s-9833-	C100	Bacteria	Proteobacteria	Betaproteobacteria	Burkholderiales	Burkholderiaceae	Burkholderia	Burkholderia cepacia
ALN18857	s-14378-	C149	Bacteria	Proteobacteria	Gammaproteobacteria	Pseudomonadales	Pseudomonadaceae	Pseudomonas	Pseudomonas mendocina
WP_044481008	s-4037-	C150	Bacteria	Firmicutes	Bacilli	Bacillales	Paenibacillaceae	Paenibacillus	Paenibacillus antibioticophila
OWH91229	s-673-	C85	Bacteria	Proteobacteria	Gammaproteobacteria	Vibrionales	Vibrionaceae	Vibrio	Vibrio cholerae
OCG76556	s-18950-	C166	Bacteria	Actinobacteria	Actinobacteria	Micrococcales	Microbacteriaceae	Microbacterium	Microbacterium sediminis
OWM29227	s-651-	C148	Bacteria	Proteobacteria	Gammaproteobacteria	Vibrionales	Vibrionaceae	Vibrio	Vibrio parahaemolyticus
CHH14275	s-364-	C84	Bacteria	Proteobacteria	Gammaproteobacteria	Enterobacterales	Enterobacteriaceae	Salmonella	Salmonella enterica
OAO88367	s-3808-	C4	Bacteria	Firmicutes	Bacilli	Bacillales	Bacillaceae	Parageobacillus	Parageobacillus thermoglucosidasius
WP_026822125	s-14631-	C14	Bacteria	Proteobacteria	Gammaproteobacteria	Enterobacterales	Morganellaceae	Arsenophonus	Arsenophonus nasoniae
OOX72495	s-588-	C148	Bacteria	Proteobacteria	Gammaproteobacteria	Vibrionales	Vibrionaceae	Vibrio	Vibrio parahaemolyticus
WP_067913588	s-17121-	C165	Bacteria	Proteobacteria	Alphaproteobacteria	Sphingomonadales	Sphingomonadaceae	Novosphingobium	Novosphingobium fuchskuhlense
PZY86414	s-93-	C166	Bacteria	Proteobacteria	Gammaproteobacteria	Enterobacterales	Enterobacteriaceae	Escherichia	Escherichia coli
WP_010175131	s-8379-	C170	Bacteria	Firmicutes	Bacilli	Bacillales	Bacillaceae	Bacillus	Bacillus coahuilensis
XP_018011643	s-19795-	C166	-	-	-	-	-	-	-
WP_101076715	s-30157-	C84	Bacteria	Proteobacteria	Gammaproteobacteria	Enterobacterales	Yersiniaceae	Rahnella	Rahnella sp. AA
ACH93106	s-8530-	C4	Bacteria	Spirochaetes	Spirochaetia	Spirochaetales	Borreliaceae	Borrelia	Borrelia duttonii
WP_017047296	s-11465-	C148	Bacteria	Proteobacteria	Gammaproteobacteria	Vibrionales	Vibrionaceae	Vibrio	Vibrio ordalii
EGU50603	s-958-	C85	Bacteria	Proteobacteria	Gammaproteobacteria	Vibrionales	Vibrionaceae	Vibrio	Vibrio orientalis
ADO01392	s-564-	C84	Bacteria	Proteobacteria	Gammaproteobacteria	Enterobacterales	Enterobacteriaceae	Salmonella	Salmonella enterica
WP_050318135	s-2891-	C14	Bacteria	Proteobacteria	Gammaproteobacteria	Enterobacterales	Yersiniaceae	Yersinia	Yersinia frederiksenii
BAB87728	s-11994-	C4	Bacteria	Firmicutes	Clostridia	Clostridiales	Clostridiaceae	Clostridium	Clostridium chauvoei
PMR23132	s-2069-	C46	Bacteria	Firmicutes	Bacilli	Bacillales	Listeriaceae	Listeria	Listeria monocytogenes
SJE96017	s-23749-	C84	Bacteria	Proteobacteria	Gammaproteobacteria	Enterobacterales	Enterobacteriaceae	Shigella	Shigella sonnei
OHU85641	s-18785-	C127	Bacteria	Proteobacteria	Epsilonproteobacteria	Campylobacterales	Helicobacteraceae	Helicobacter	Helicobacter sp. CLO-3
ATW53556	s-11278-	C84	Bacteria	Proteobacteria	Gammaproteobacteria	Enterobacterales	Enterobacteriaceae	Salmonella	Salmonella enterica
OYA02480	s-2071-	C84	Bacteria	Proteobacteria	Gammaproteobacteria	Enterobacterales	Enterobacteriaceae	Escherichia	Escherichia coli
AMO80260	s-17713-	C166	Bacteria	Proteobacteria	Gammaproteobacteria	Enterobacterales	Hafniaceae	Obesumbacterium	Obesumbacterium proteus
RHG44808	s-8-	C14	Bacteria	Proteobacteria	Gammaproteobacteria	Enterobacterales	Enterobacteriaceae	Escherichia	Escherichia coli
SCY34380	s-20348-	C166	Bacteria	Firmicutes	Clostridia	Clostridiales	Lachnospiraceae	Butyrivibrio	Butyrivibrio sp. INlla14
PBU49358	s-2051-	C84	Bacteria	Proteobacteria	Gammaproteobacteria	Enterobacterales	Enterobacteriaceae	Escherichia	Escherichia coli
KKC71741	s-587-	C148	Bacteria	Proteobacteria	Gammaproteobacteria	Vibrionales	Vibrionaceae	Vibrio	Vibrio parahaemolyticus
ODY77015	s-584-	C148	Bacteria	Proteobacteria	Gammaproteobacteria	Vibrionales	Vibrionaceae	Vibrio	Vibrio parahaemolyticus
RBX53749	s-74-	C84	Bacteria	Proteobacteria	Gammaproteobacteria	Enterobacterales	Enterobacteriaceae	Escherichia	Escherichia coli
WP_074175598	s-18315-	C86	Archaea	Euryarchaeota	Methanomicrobia	Methanomicrobiales	Methanomicrobiaceae	Methanoculleus	Methanoculleus bourgensis
PFW15206	s-8550-	C14	Bacteria	Firmicutes	Bacilli	Bacillales	Bacillaceae	Bacillus	Bacillus cereus
ARQ89891	s-10821-	C149	Bacteria	Proteobacteria	Gammaproteobacteria	Xanthomonadales	Xanthomonadaceae	Stenotrophomonas	Stenotrophomonas maltophilia
WP_044790341	s-4003-	C80	Bacteria	Firmicutes	Bacilli	Bacillales	Bacillaceae	Bacillus	Bacillus thuringiensis
ORS69260	s-2042-	C84	Bacteria	Proteobacteria	Gammaproteobacteria	Enterobacterales	Enterobacteriaceae	Escherichia	Escherichia coli
EQM09555	s-651-	C148	Bacteria	Proteobacteria	Gammaproteobacteria	Vibrionales	Vibrionaceae	Vibrio	Vibrio parahaemolyticus
CSR79061	s-2589-	C84	Bacteria	Proteobacteria	Gammaproteobacteria	Enterobacterales	Enterobacteriaceae	Shigella	Shigella sonnei
WP_041123239	s-742-	C106	Bacteria	Firmicutes	Bacilli	Bacillales	Planococcaceae	Jeotgalibacillus	Jeotgalibacillus alimentarius
RAU29520	s-32642-	C84	Bacteria	Proteobacteria	Gammaproteobacteria	Enterobacterales	Erwiniaceae	Pantoea	Pantoea sp. RIT 413
ELP35060	s-11595-	C5	Bacteria	Planctomycetes	Planctomycetia	Planctomycetales	Planctomycetaceae	Rhodopirellula	Rhodopirellula baltica
WP_014455532	s-7478-	C4	Bacteria	Spirochaetes	Spirochaetia	Spirochaetales	Spirochaetaceae	Spirochaeta	Spirochaeta africana
WP_046081514	s-3730-	C14	Bacteria	Proteobacteria	Gammaproteobacteria	Enterobacterales	Enterobacteriaceae	Escherichia	Escherichia fergusonii
OFI87708	s-1741-	C85	Bacteria	Proteobacteria	Gammaproteobacteria	Vibrionales	Vibrionaceae	Vibrio	Vibrio cholerae
WP_019622990	s-14946-	C14	Bacteria	Proteobacteria	Gammaproteobacteria	Oceanospirillales	Oceanospirillaceae	Amphritea	Amphritea japonica
STI74361	s-75-	C84	Bacteria	Proteobacteria	Gammaproteobacteria	Enterobacterales	Enterobacteriaceae	Escherichia	Escherichia coli
KVW08052	s-9833-	C100	Bacteria	Proteobacteria	Betaproteobacteria	Burkholderiales	Burkholderiaceae	Burkholderia	Burkholderia cepacia
POR76367	s-2271-	C166	Bacteria	Proteobacteria	Gammaproteobacteria	Pseudomonadales	Pseudomonadaceae	Pseudomonas	Pseudomonas avellanae
KOH86902	s-168-	C84	Bacteria	Proteobacteria	Gammaproteobacteria	Enterobacterales	Enterobacteriaceae	Salmonella	Salmonella enterica
PMO22565	s-18968-	C85	Bacteria	Proteobacteria	Gammaproteobacteria	Vibrionales	Vibrionaceae	Vibrio	Vibrio splendidus
SDQ80048	s-20939-	C149	Bacteria	Proteobacteria	Gammaproteobacteria	Pseudomonadales	Pseudomonadaceae	Pseudomonas	Pseudomonas gessardii
EKB44356	s-7826-	C4	Bacteria	Firmicutes	Bacilli	Bacillales	Planococcaceae	Solibacillus	Solibacillus isronensis
CUV56832	s-8376-	C166	Bacteria	Proteobacteria	Betaproteobacteria	Burkholderiales	Burkholderiaceae	Ralstonia	Ralstonia solanacearum
KFI28839	s-14260-	C71	Bacteria	Proteobacteria	Alphaproteobacteria	Rhodobacterales	Rhodobacteraceae	Paenirhodobacter	Paenirhodobacter enshiensis
WP_043007210	s-733-	C85	Bacteria	Proteobacteria	Gammaproteobacteria	Vibrionales	Vibrionaceae	Vibrio	Vibrio coralliilyticus
WP_053396960	s-9482-	C148	Bacteria	Proteobacteria	Gammaproteobacteria	Vibrionales	Vibrionaceae	Vibrio	Vibrio nereis
WP_046507892	s-3593-	C123	Bacteria	Proteobacteria	Alphaproteobacteria	Kiloniellales	Kiloniellaceae	Kiloniella	Kiloniella litopenaei
EMA60163	s-9680-	C183	Archaea	Euryarchaeota	Halobacteria	Haloferacales	Halorubraceae	Halorubrum	Halorubrum litoreum
ANI82462	s-18601-	C90	Bacteria	Proteobacteria	Gammaproteobacteria	Enterobacterales	Enterobacteriaceae	Kosakonia	Kosakonia oryzae
PDM08151	s-2069-	C46	Bacteria	Firmicutes	Bacilli	Bacillales	Listeriaceae	Listeria	Listeria monocytogenes
PHJ41974	s-29293-	C148	Bacteria	Proteobacteria	Gammaproteobacteria	Vibrionales	Vibrionaceae	Vibrio	Vibrio sp. PID17_43
WP_058546301	s-16812-	C164	Bacteria	Proteobacteria	Gammaproteobacteria	Pseudomonadales	Pseudomonadaceae	Pseudomonas	Pseudomonas fluorescens
SQH22196	s-8080-	C166	Bacteria	Actinobacteria	Actinobacteria	Micrococcales	Jonesiaceae	Jonesia	Jonesia denitrificans
EQH43729	s-3987-	C4	Bacteria	Firmicutes	Clostridia	Clostridiales	Peptostreptococcaceae	Clostridioides	Clostridioides difficile
WP_095330264	s-27782-	C100	Bacteria	Firmicutes	Bacilli	Bacillales	Bacillaceae	Bacillus	Bacillus circulans
WP_099296774	s-29331-	C166	Bacteria	Proteobacteria	Gammaproteobacteria	Alteromonadales	Pseudoalteromonadaceae	Pseudoalteromonas	Pseudoalteromonas sp. 3D05
ORM88460	s-25382-	C90	Bacteria	Proteobacteria	Gammaproteobacteria	Enterobacterales	Erwiniaceae	Pantoea	Pantoea allii
CRM18632	s-19053-	C149	Bacteria	Proteobacteria	Gammaproteobacteria	Pseudomonadales	Pseudomonadaceae	Pseudomonas	Pseudomonas sp. 31 R 17
OAS85814	s-18554-	C150	Bacteria	Firmicutes	Bacilli	Bacillales	Bacillaceae	Bacillus	Bacillus litoralis
WP_106071552	s-32042-	C4	Bacteria	Firmicutes	Bacilli	Bacillales	Bacillaceae	Bacillus	Bacillus sp. NMTD17
PKR73809	s-78-	C14	Bacteria	Proteobacteria	Gammaproteobacteria	Enterobacterales	Enterobacteriaceae	Escherichia	Escherichia coli
OWH68233	s-758-	C85	Bacteria	Proteobacteria	Gammaproteobacteria	Vibrionales	Vibrionaceae	Vibrio	Vibrio cholerae
WP_075370632	s-23295-	C14	Bacteria	Proteobacteria	Gammaproteobacteria	Enterobacterales	Enterobacteriaceae	Escherichia	Escherichia coli
CRZ43126	s-758-	C85	Bacteria	Proteobacteria	Gammaproteobacteria	Vibrionales	Vibrionaceae	Vibrio	Vibrio cholerae
OPT20496	s-280-	C14	Bacteria	Proteobacteria	Gammaproteobacteria	Enterobacterales	Enterobacteriaceae	Salmonella	Salmonella enterica
SFT08853	s-21790-	C122	Bacteria	Proteobacteria	Alphaproteobacteria	Rhodobacterales	Rhodobacteraceae	Sulfitobacter	Sulfitobacter marinus
PRE25523	s-31862-	C3	Bacteria	Proteobacteria	Betaproteobacteria	Burkholderiales	Burkholderiaceae	Burkholderia	Burkholderia multivorans
WP_021271430	s-12123-	C89	Bacteria	Proteobacteria	Oligoflexia	Bacteriovoracales	Bacteriovoracaceae	Bacteriovorax	Bacteriovorax sp. BSW11_IV
PQX78569	s-2785-	C138	Bacteria	Proteobacteria	Gammaproteobacteria	Enterobacterales	Enterobacteriaceae	Cronobacter	Cronobacter sakazakii
OWL36611	s-587-	C148	Bacteria	Proteobacteria	Gammaproteobacteria	Vibrionales	Vibrionaceae	Vibrio	Vibrio parahaemolyticus
KYJ53352	s-861-	C84	Bacteria	Proteobacteria	Gammaproteobacteria	Enterobacterales	Enterobacteriaceae	Salmonella	Salmonella enterica
AHN67449	s-2112-	C4	Bacteria	Spirochaetes	Spirochaetia	Spirochaetales	Spirochaetaceae	Treponema	Treponema pallidum
EFM61082	s-9164-	C122	Bacteria	Proteobacteria	Alphaproteobacteria	Rhizobiales	Brucellaceae	Brucella	Brucella sp. NF 2653
BAV18300	s-18791-	C16	Bacteria	Spirochaetes	Spirochaetia	-	Leptospiraceae	Leptospira	uncultured Leptospira sp.
CED52878	s-11450-	C84	Bacteria	Proteobacteria	Gammaproteobacteria	Enterobacterales	Enterobacteriaceae	Salmonella	Salmonella enterica
WP_048971620	s-10776-	C84	Bacteria	Proteobacteria	Gammaproteobacteria	Enterobacterales	Enterobacteriaceae	-	-
WP_092696271	s-21479-	C71	Bacteria	Proteobacteria	Alphaproteobacteria	Rhodobacterales	Rhodobacteraceae	Roseivivax	Roseivivax roseus
WP_083051574	s-25170-	C4	Bacteria	Spirochaetes	Spirochaetia	Spirochaetales	Spirochaetaceae	Marispirochaeta	Marispirochaeta aestuarii
AWH46542	s-32904-	C14	Bacteria	Proteobacteria	Gammaproteobacteria	Xanthomonadales	Xanthomonadaceae	Stenotrophomonas	Stenotrophomonas sp. ZAC14A_NAIMI4_1
ATI58983	s-28608-	C46	Bacteria	Firmicutes	Bacilli	Bacillales	Bacillaceae	Bacillus	Bacillus cereus
PYY70023	s-33513-	C149	Bacteria	Proteobacteria	Gammaproteobacteria	Pseudomonadales	Pseudomonadaceae	Pseudomonas	Pseudomonas jessenii
SFT48898	s-21639-	C150	Bacteria	Firmicutes	Clostridia	Clostridiales	Lachnospiraceae	-	Lachnospiraceae bacterium XBD2001
KVI79942	s-3984-	C14	Bacteria	Proteobacteria	Gammaproteobacteria	Enterobacterales	Enterobacteriaceae	Klebsiella	Klebsiella aerogenes
ADN91487	s-200-	C115	Bacteria	Proteobacteria	Epsilonproteobacteria	Campylobacterales	Campylobacteraceae	Campylobacter	Campylobacter jejuni
ABJ98812	s-11360-	C84	Bacteria	Proteobacteria	Gammaproteobacteria	Enterobacterales	Enterobacteriaceae	Salmonella	Salmonella enterica
CPO94366	s-1256-	C14	Bacteria	Proteobacteria	Betaproteobacteria	Burkholderiales	Alcaligenaceae	Bordetella	Bordetella pertussis
WP_017056861	s-1114-	C148	Bacteria	Proteobacteria	Gammaproteobacteria	Vibrionales	Vibrionaceae	Vibrio	-
ESD05878	s-11771-	C166	Bacteria	Proteobacteria	Gammaproteobacteria	Enterobacterales	Enterobacteriaceae	Escherichia	Escherichia coli
KIQ51184	s-4325-	C166	Bacteria	Proteobacteria	Gammaproteobacteria	Enterobacterales	Enterobacteriaceae	Citrobacter	Citrobacter rodentium
SFE10282	s-3979-	C4	Bacteria	Firmicutes	Bacilli	Lactobacillales	Enterococcaceae	Enterococcus	Enterococcus casseliflavus
WP_097071838	s-28288-	C4	Bacteria	Firmicutes	Bacilli	Bacillales	Bacillaceae	Lysinibacillus	Lysinibacillus xyleni
WP_113908828	s-34534-	C102	Bacteria	Proteobacteria	Epsilonproteobacteria	Campylobacterales	Campylobacteraceae	-	Arcobacter sp. FW59
EMN27259	s-7077-	C4	Bacteria	Spirochaetes	Spirochaetia	-	Leptospiraceae	Leptospira	Leptospira kirschneri
KMQ56974	s-1953-	C149	Bacteria	Proteobacteria	Gammaproteobacteria	Pseudomonadales	Pseudomonadaceae	Pseudomonas	Pseudomonas aeruginosa
WP_048115885	s-10943-	C70	Archaea	Thaumarchaeota	-	Nitrosopumilales	Nitrosopumilaceae	Nitrosopumilus	Candidatus Nitrosopumilus adriaticus
KVW34261	s-4326-	C166	Bacteria	Proteobacteria	Betaproteobacteria	Burkholderiales	Burkholderiaceae	Burkholderia	Burkholderia ubonensis
PBT04634	s-110-	C84	Bacteria	Proteobacteria	Gammaproteobacteria	Enterobacterales	Enterobacteriaceae	Escherichia	Escherichia coli
GAK24920	s-11492-	C148	Bacteria	Proteobacteria	Gammaproteobacteria	Vibrionales	Vibrionaceae	Vibrio	Vibrio sp. JCM 19052
CHY46331	s-364-	C84	Bacteria	Proteobacteria	Gammaproteobacteria	Enterobacterales	Enterobacteriaceae	Salmonella	Salmonella enterica
PTN28303	s-8643-	C14	Bacteria	Proteobacteria	Gammaproteobacteria	Enterobacterales	Enterobacteriaceae	Escherichia	Escherichia sp. MOD1-EC6475
WP_027702923	s-6125-	C4	Bacteria	Firmicutes	Clostridia	Clostridiales	Peptostreptococcaceae	Clostridioides	Clostridioides mangenotii
WP_047048781	s-11439-	C148	Bacteria	Proteobacteria	Gammaproteobacteria	Vibrionales	Vibrionaceae	Vibrio	Vibrio mexicanus
WP_108664235	s-32832-	C170	Bacteria	Actinobacteria	Nitriliruptoria	Euzebyales	Euzebyaceae	Euzebya	Euzebya rosea
WP_100528426	s-30009-	C166	Bacteria	Firmicutes	Bacilli	Bacillales	Paenibacillaceae	Paenibacillus	Paenibacillus sp. GM1FR
AAR10723	s-11221-	C84	Bacteria	Proteobacteria	Gammaproteobacteria	Enterobacterales	Enterobacteriaceae	Salmonella	Salmonella enterica
SIN96622	s-22789-	C166	Bacteria	Proteobacteria	Gammaproteobacteria	Thiotrichales	Piscirickettsiaceae	Sulfurivirga	Sulfurivirga caldicuralii
OXE08644	s-593-	C148	Bacteria	Proteobacteria	Gammaproteobacteria	Vibrionales	Vibrionaceae	Vibrio	Vibrio parahaemolyticus
EED07324	s-8411-	C4	Bacteria	Firmicutes	Bacilli	Bacillales	Alicyclobacillaceae	Alicyclobacillus	Alicyclobacillus acidocaldarius
ESD07720	s-11773-	C166	Bacteria	Proteobacteria	Gammaproteobacteria	Enterobacterales	Enterobacteriaceae	Escherichia	Escherichia coli
WP_087784966	s-26506-	C84	Bacteria	Proteobacteria	Gammaproteobacteria	Enterobacterales	Yersiniaceae	Yersinia	Yersinia intermedia
EEL90757	s-1850-	C14	Bacteria	Firmicutes	Bacilli	Bacillales	Bacillaceae	Bacillus	Bacillus cereus
CZU97865	s-17991-	C90	Bacteria	Proteobacteria	Gammaproteobacteria	Enterobacterales	Enterobacteriaceae	Enterobacter	Enterobacter cloacae
WP_014236868	s-7513-	C166	Bacteria	Proteobacteria	Betaproteobacteria	Rhodocyclales	Rhodocyclaceae	Azospira	Azospira oryzae
KRW55426	s-16583-	C166	Bacteria	Proteobacteria	Gammaproteobacteria	Aeromonadales	Aeromonadaceae	Aeromonas	Aeromonas allosaccharophila
OLS83106	s-92-	C14	Bacteria	Proteobacteria	Gammaproteobacteria	Enterobacterales	Enterobacteriaceae	Escherichia	Escherichia coli
OUU36835	s-26298-	C151	Bacteria	Proteobacteria	Gammaproteobacteria	Cellvibrionales	-	-	Cellvibrionales bacterium TMED48
OYR48259	s-27298-	C183	Archaea	Euryarchaeota	Halobacteria	Haloferacales	Halorubraceae	Halorubrum	Halorubrum sp. Ea8
WP_025774994	s-6489-	C4	Bacteria	Firmicutes	Clostridia	Clostridiales	Clostridiaceae	Clostridium	Clostridium botulinum
KLR24285	s-1975-	C100	Bacteria	Proteobacteria	Gammaproteobacteria	Enterobacterales	Enterobacteriaceae	Enterobacter	Enterobacter hormaechei
KIV07881	s-591-	C148	Bacteria	Proteobacteria	Gammaproteobacteria	Vibrionales	Vibrionaceae	Vibrio	Vibrio parahaemolyticus
OWR00452	s-26716-	C90	Bacteria	Proteobacteria	Alphaproteobacteria	Sphingomonadales	Sphingomonadaceae	Sphingopyxis	Sphingopyxis witflariensis
KGX18100	s-726-	C149	Bacteria	Proteobacteria	Betaproteobacteria	Burkholderiales	Burkholderiaceae	Burkholderia	Burkholderia pseudomallei
AXN31230	s-807-	C85	Bacteria	Proteobacteria	Gammaproteobacteria	Vibrionales	Vibrionaceae	Vibrio	Vibrio coralliilyticus
RCU44584	s-35048-	C149	Bacteria	Proteobacteria	Gammaproteobacteria	Alteromonadales	Psychromonadaceae	Corallincola	Corallincola sp. C4
KEI76684	s-15699-	C4	Bacteria	Firmicutes	Clostridia	Clostridiales	Clostridiaceae	Clostridium	Clostridium botulinum
PKR47330	s-30422-	C150	Bacteria	Proteobacteria	Alphaproteobacteria	Rhodospirillales	Rhodospirillaceae	Thalassospira	Thalassospira povalilytica
WP_112046840	s-34084-	C84	Bacteria	Proteobacteria	Gammaproteobacteria	Enterobacterales	Enterobacteriaceae	Escherichia	Escherichia coli
OJB41809	s-3849-	C166	Bacteria	Proteobacteria	Betaproteobacteria	Burkholderiales	Burkholderiaceae	Burkholderia	Burkholderia ubonensis
PDW88953	s-209-	C127	Bacteria	Proteobacteria	Epsilonproteobacteria	Campylobacterales	Helicobacteraceae	Helicobacter	Helicobacter pylori
SOU41675	s-30995-	C148	Bacteria	Proteobacteria	Gammaproteobacteria	Alteromonadales	Pseudoalteromonadaceae	Pseudoalteromonas	Pseudoalteromonas carrageenovora
ASM86930	s-11330-	C149	Bacteria	Proteobacteria	Gammaproteobacteria	Pseudomonadales	Pseudomonadaceae	Pseudomonas	Pseudomonas aeruginosa
ODX84644	s-586-	C148	Bacteria	Proteobacteria	Gammaproteobacteria	Vibrionales	Vibrionaceae	Vibrio	Vibrio parahaemolyticus
OSM76146	s-10468-	C115	Bacteria	Proteobacteria	Epsilonproteobacteria	Campylobacterales	Campylobacteraceae	Campylobacter	Campylobacter jejuni
WP_066533123	s-19505-	C90	Bacteria	Proteobacteria	Alphaproteobacteria	-	-	-	-
WP_104689399	s-31662-	C127	Bacteria	Proteobacteria	Epsilonproteobacteria	Campylobacterales	Helicobacteraceae	Helicobacter	Helicobacter felis
SAP80115	s-122-	C84	Bacteria	Proteobacteria	Gammaproteobacteria	Enterobacterales	Enterobacteriaceae	Klebsiella	Klebsiella oxytoca
PJY12994	s-78-	C14	Bacteria	Proteobacteria	Gammaproteobacteria	Enterobacterales	Enterobacteriaceae	Escherichia	Escherichia coli
SUP45117	s-7989-	C166	Bacteria	Proteobacteria	Gammaproteobacteria	Vibrionales	Vibrionaceae	Vibrio	Vibrio furnissii
WP_068951087	s-18878-	C122	Bacteria	Proteobacteria	Alphaproteobacteria	Rhizobiales	Rhizobiaceae	Pararhizobium	Pararhizobium polonicum
WP_094166217	s-27219-	C85	Bacteria	Proteobacteria	Gammaproteobacteria	Vibrionales	Vibrionaceae	Vibrio	Vibrio sp. V12_P9A6T4
EWH08314	s-2168-	C143	Bacteria	Proteobacteria	Gammaproteobacteria	Alteromonadales	Alteromonadaceae	Catenovulum	Catenovulum agarivorans
OFZ52901	s-20430-	C4	Bacteria	Proteobacteria	Oligoflexia	Bdellovibrionales	-	-	Bdellovibrionales bacterium RIFOXYC1_FULL_54_43
WP_062851719	s-17973-	C148	Bacteria	Proteobacteria	Gammaproteobacteria	Vibrionales	Vibrionaceae	Vibrio	Vibrio parahaemolyticus
WP_084280028	s-24969-	C90	Bacteria	Proteobacteria	Alphaproteobacteria	Sphingomonadales	Sphingomonadaceae	Novosphingobium	Novosphingobium sp. B1
CTQ65026	s-13235-	C141	Bacteria	Proteobacteria	Alphaproteobacteria	Rhodobacterales	Rhodobacteraceae	Labrenzia	Labrenzia alba
CQJ20868	s-13321-	C40	Bacteria	Proteobacteria	Gammaproteobacteria	Enterobacterales	Yersiniaceae	Yersinia	Yersinia enterocolitica
OAS88434	s-18555-	C47	Bacteria	Proteobacteria	Betaproteobacteria	Burkholderiales	Alcaligenaceae	Achromobacter	Achromobacter xylosoxidans
PNF76802	s-30912-	C14	Bacteria	Proteobacteria	Gammaproteobacteria	Pseudomonadales	Pseudomonadaceae	Pseudomonas	Pseudomonas stutzeri
CSC82889	s-604-	C148	Bacteria	Proteobacteria	Gammaproteobacteria	Vibrionales	Vibrionaceae	Vibrio	Vibrio cholerae
KOX87514	s-2069-	C46	Bacteria	Firmicutes	Bacilli	Bacillales	Listeriaceae	Listeria	Listeria monocytogenes
WP_047595068	s-3297-	C166	Bacteria	Proteobacteria	Betaproteobacteria	Burkholderiales	-	Methylibium	Methylibium sp. YR605
WP_116532705	s-32848-	C141	Bacteria	Proteobacteria	Alphaproteobacteria	Rhizobiales	Methylobacteriaceae	Microvirga	Microvirga sp. KLBC 81
EKS46242	s-2187-	C3	Bacteria	Proteobacteria	Gammaproteobacteria	Enterobacterales	Yersiniaceae	Yersinia	Yersinia pestis
5O4U_K	s-15479-	C186	Archaea	Euryarchaeota	Thermococci	Thermococcales	Thermococcaceae	Pyrococcus	Pyrococcus furiosus
ESW64906	s-6880-	C122	Bacteria	Proteobacteria	Alphaproteobacteria	Rhizobiales	Phyllobacteriaceae	Mesorhizobium	Mesorhizobium sp. LSJC285A00
KVQ92799	s-4326-	C166	Bacteria	Proteobacteria	Betaproteobacteria	Burkholderiales	Burkholderiaceae	Burkholderia	Burkholderia ubonensis
EJR91476	s-8624-	C46	Bacteria	Firmicutes	Bacilli	Bacillales	Bacillaceae	Bacillus	Bacillus cereus
APG18651	s-7895-	C90	Bacteria	Proteobacteria	Gammaproteobacteria	Enterobacterales	Enterobacteriaceae	Kosakonia	Kosakonia radicincitans
BAF60283	s-8691-	C104	Bacteria	Firmicutes	Clostridia	Clostridiales	Peptococcaceae	Pelotomaculum	Pelotomaculum thermopropionicum
SJS53678	s-12005-	C4	Bacteria	Firmicutes	Clostridia	Clostridiales	Peptostreptococcaceae	Clostridioides	Clostridioides difficile
EZD37898	s-93-	C166	Bacteria	Proteobacteria	Gammaproteobacteria	Enterobacterales	Enterobacteriaceae	Escherichia	Escherichia coli
CRM54815	s-19053-	C149	Bacteria	Proteobacteria	Gammaproteobacteria	Pseudomonadales	Pseudomonadaceae	Pseudomonas	Pseudomonas sp. 28 E 9
EWH35021	s-4643-	C4	Bacteria	Firmicutes	Bacilli	Bacillales	Bacillaceae	Lysinibacillus	Lysinibacillus sphaericus
ODL36025	s-19544-	C84	Bacteria	Proteobacteria	Gammaproteobacteria	Enterobacterales	Enterobacteriaceae	Salmonella	Salmonella enterica
PDW47480	s-250-	C127	Bacteria	Proteobacteria	Epsilonproteobacteria	Campylobacterales	Helicobacteraceae	Helicobacter	Helicobacter pylori
AWB56708	s-32680-	C149	Bacteria	Proteobacteria	Gammaproteobacteria	Alteromonadales	Colwelliaceae	Colwellia	Colwellia sp. Arc7-D
OAF41711	s-92-	C14	Bacteria	Proteobacteria	Gammaproteobacteria	Enterobacterales	Enterobacteriaceae	Escherichia	Escherichia coli
PCI23520	s-28182-	C134	Bacteria	Proteobacteria	Deltaproteobacteria	-	-	-	SAR324 cluster bacterium
EJH38703	s-11603-	C148	Bacteria	Proteobacteria	Gammaproteobacteria	Vibrionales	Vibrionaceae	Vibrio	Vibrio cholerae
CUS47197	s-13219-	C166	Bacteria	Proteobacteria	Gammaproteobacteria	Alteromonadales	Idiomarinaceae	-	Idiomarinaceae bacterium HL-53
SQG71957	s-12172-	C84	Bacteria	Proteobacteria	Betaproteobacteria	Burkholderiales	Alcaligenaceae	Achromobacter	Achromobacter xylosoxidans
CPL62062	s-1256-	C14	Bacteria	Proteobacteria	Betaproteobacteria	Burkholderiales	Alcaligenaceae	Bordetella	Bordetella pertussis
WP_092641610	s-21139-	C141	Bacteria	Proteobacteria	Alphaproteobacteria	Rhodobacterales	Rhodobacteraceae	Jannaschia	Jannaschia faecimaris
OEW21957	s-19961-	C115	Bacteria	Proteobacteria	Epsilonproteobacteria	Campylobacterales	Campylobacteraceae	Campylobacter	Campylobacter jejuni
AWQ10597	s-5526-	C14	Bacteria	Proteobacteria	Betaproteobacteria	Burkholderiales	Alcaligenaceae	Bordetella	Bordetella bronchiseptica
WP_039256370	s-14202-	C4	Bacteria	Firmicutes	Clostridia	Clostridiales	Clostridiaceae	Clostridium	Clostridium novyi
WP_105797160	s-31867-	C3	Bacteria	Proteobacteria	Betaproteobacteria	Burkholderiales	Burkholderiaceae	Burkholderia	Burkholderia multivorans
SLL38457	s-8163-	C150	Bacteria	Firmicutes	Clostridia	Thermoanaerobacterales	Thermoanaerobacterales Family III. Incertae Sedis	Caldicellulosiruptor	Caldicellulosiruptor bescii
EMN53768	s-2791-	C4	Bacteria	Spirochaetes	Spirochaetia	-	Leptospiraceae	Leptospira	Leptospira interrogans
CRF57642	s-364-	C84	Bacteria	Proteobacteria	Gammaproteobacteria	Enterobacterales	Enterobacteriaceae	Salmonella	Salmonella enterica
EJO28311	s-2432-	C14	Bacteria	Proteobacteria	Betaproteobacteria	Burkholderiales	Alcaligenaceae	Achromobacter	Achromobacter piechaudii
EMS87858	s-12100-	C4	Bacteria	Spirochaetes	Spirochaetia	-	Leptospiraceae	Leptospira	Leptospira noguchii
AQP67344	s-2069-	C46	Bacteria	Firmicutes	Bacilli	Bacillales	Listeriaceae	Listeria	Listeria monocytogenes
OJF58148	s-75-	C84	Bacteria	Proteobacteria	Gammaproteobacteria	Enterobacterales	Enterobacteriaceae	Escherichia	Escherichia coli
OVY68891	s-3983-	C148	Bacteria	Proteobacteria	Gammaproteobacteria	Enterobacterales	Yersiniaceae	Yersinia	Yersinia pestis
OOH99662	s-651-	C148	Bacteria	Proteobacteria	Gammaproteobacteria	Vibrionales	Vibrionaceae	Vibrio	Vibrio sp. SALL6
OEA51716	s-3196-	C166	Bacteria	Proteobacteria	Gammaproteobacteria	Vibrionales	Vibrionaceae	Vibrio	Vibrio parahaemolyticus
OJV48159	s-22695-	C149	Bacteria	Proteobacteria	Betaproteobacteria	Burkholderiales	Comamonadaceae	Hydrogenophaga	Hydrogenophaga sp. 70-12
WP_065893770	s-19055-	C149	Bacteria	Proteobacteria	Gammaproteobacteria	Pseudomonadales	Pseudomonadaceae	Pseudomonas	-
PSW91843	s-12243-	C166	Bacteria	Proteobacteria	Gammaproteobacteria	Vibrionales	Vibrionaceae	Photobacterium	Photobacterium angustum
ELH07420	s-93-	C166	Bacteria	Proteobacteria	Gammaproteobacteria	Enterobacterales	Enterobacteriaceae	Escherichia	Escherichia coli
PDQ30700	s-2187-	C3	Bacteria	Proteobacteria	Gammaproteobacteria	Enterobacterales	Yersiniaceae	Yersinia	Yersinia pestis
RAX77661	s-72-	C14	Bacteria	Proteobacteria	Gammaproteobacteria	Enterobacterales	Enterobacteriaceae	Escherichia	Escherichia coli
CEY71019	s-2905-	C46	Bacteria	Firmicutes	Bacilli	Lactobacillales	Streptococcaceae	Streptococcus	Streptococcus pneumoniae
5WJT_DD	s-29526-	C4	-	-	-	-	-	-	-
AOK90141	s-17764-	C4	Bacteria	Firmicutes	Bacilli	Bacillales	Paenibacillaceae	Paenibacillus	Paenibacillus polymyxa
ABK27782	s-9132-	C178	Bacteria	Spirochaetes	Spirochaetia	Spirochaetales	Spirochaetaceae	Treponema	Treponema medium
APS98372	s-23285-	C4	Bacteria	Spirochaetes	Spirochaetia	Spirochaetales	Borreliaceae	Borreliella	Borrelia mayonii
WP_098963622	s-29221-	C46	Bacteria	Firmicutes	Bacilli	Bacillales	Bacillaceae	Bacillus	Bacillus cereus
PXA29470	s-3068-	C14	Bacteria	Proteobacteria	Gammaproteobacteria	Enterobacterales	Morganellaceae	Proteus	Proteus mirabilis
OWL32067	s-651-	C148	Bacteria	Proteobacteria	Gammaproteobacteria	Vibrionales	Vibrionaceae	Vibrio	Vibrio parahaemolyticus
EQQ59281	s-83-	C84	Bacteria	Proteobacteria	Gammaproteobacteria	Enterobacterales	Enterobacteriaceae	Escherichia	Escherichia coli
CAD11203	s-11309-	C127	Bacteria	Proteobacteria	Epsilonproteobacteria	Campylobacterales	Helicobacteraceae	Helicobacter	Helicobacter pylori
KHP15434	s-281-	C14	Bacteria	Proteobacteria	Gammaproteobacteria	Enterobacterales	Enterobacteriaceae	Salmonella	Salmonella enterica
PYF88389	s-33431-	C149	Bacteria	Proteobacteria	Gammaproteobacteria	Pseudomonadales	Pseudomonadaceae	Pseudomonas	Pseudomonas sp. OV467
WP_021288443	s-14728-	C127	Bacteria	Proteobacteria	Epsilonproteobacteria	Campylobacterales	Helicobacteraceae	Sulfurimonas	Sulfurimonas hongkongensis
SFR59353	s-21629-	C166	Bacteria	Proteobacteria	Gammaproteobacteria	Thiotrichales	Piscirickettsiaceae	Thiomicrospira	Thiomicrospira sp. ALE5
APU78253	s-174-	C115	Bacteria	Proteobacteria	Epsilonproteobacteria	Campylobacterales	Campylobacteraceae	Campylobacter	Campylobacter jejuni
CZP30975	s-7436-	C113	Bacteria	Proteobacteria	Gammaproteobacteria	Legionellales	Legionellaceae	Legionella	Legionella pneumophila
AND12717	s-2755-	C14	Bacteria	Proteobacteria	Gammaproteobacteria	Enterobacterales	Morganellaceae	Proteus	Proteus mirabilis
ODW21823	s-19713-	C148	Bacteria	Proteobacteria	Gammaproteobacteria	Vibrionales	Vibrionaceae	Vibrio	Vibrio parahaemolyticus
SDO61534	s-20935-	C166	Bacteria	Firmicutes	Bacilli	Bacillales	Paenibacillaceae	Paenibacillus	Paenibacillus sp. yr247
CDT25268	s-1104-	C85	Bacteria	Proteobacteria	Gammaproteobacteria	Vibrionales	Vibrionaceae	Vibrio	Vibrio crassostreae
CHO76248	s-1088-	C84	Bacteria	Proteobacteria	Gammaproteobacteria	Enterobacterales	Enterobacteriaceae	Salmonella	Salmonella enterica
WP_025241364	s-2143-	C149	Bacteria	Proteobacteria	Gammaproteobacteria	Pseudomonadales	Pseudomonadaceae	Pseudomonas	Pseudomonas stutzeri
KDW41189	s-46-	C84	Bacteria	Proteobacteria	Gammaproteobacteria	Enterobacterales	Enterobacteriaceae	Escherichia	Escherichia coli
WP_111416610	s-33819-	C85	Bacteria	Proteobacteria	Gammaproteobacteria	Vibrionales	Vibrionaceae	Vibrio	Vibrio vulnificus
WP_072227124	s-22881-	C115	Bacteria	Proteobacteria	Epsilonproteobacteria	Campylobacterales	Campylobacteraceae	Campylobacter	Campylobacter coli
ENZ67575	s-15277-	C4	Bacteria	Firmicutes	Clostridia	Clostridiales	Lachnospiraceae	Lachnoclostridium	[Clostridium] clostridioforme
KVO40301	s-3849-	C166	Bacteria	Proteobacteria	Betaproteobacteria	Burkholderiales	Burkholderiaceae	Burkholderia	Burkholderia ubonensis
WP_099334568	s-29338-	C102	Bacteria	Proteobacteria	Epsilonproteobacteria	Campylobacterales	Campylobacteraceae	Malacobacter	-
ABJ99904	s-11648-	C159	Bacteria	Proteobacteria	Gammaproteobacteria	Enterobacterales	Enterobacteriaceae	Salmonella	Salmonella enterica
SON50209	s-30660-	C148	Bacteria	Proteobacteria	Gammaproteobacteria	Vibrionales	Vibrionaceae	Vibrio	Vibrio tapetis
EJO47731	s-7822-	C4	Bacteria	Proteobacteria	Gammaproteobacteria	Enterobacterales	Enterobacteriaceae	Enterobacter	Enterobacter roggenkampii
RFW57463	s-2391-	C14	Bacteria	Proteobacteria	Gammaproteobacteria	Enterobacterales	Enterobacteriaceae	Salmonella	Salmonella enterica
KYS67036	s-63-	C84	Bacteria	Proteobacteria	Gammaproteobacteria	Enterobacterales	Enterobacteriaceae	Escherichia	Escherichia coli
OOM51362	s-8258-	C166	Bacteria	Firmicutes	Clostridia	Clostridiales	Clostridiaceae	Clostridium	Clostridium beijerinckii
WP_073004367	s-22536-	C4	Bacteria	Firmicutes	Clostridia	Clostridiales	Clostridiaceae	Clostridium	Clostridium amylolyticum
ABI50062	s-13585-	C4	Bacteria	Firmicutes	Clostridia	Clostridiales	Clostridiaceae	Clostridium	Clostridium botulinum
ORP31332	s-758-	C85	Bacteria	Proteobacteria	Gammaproteobacteria	Vibrionales	Vibrionaceae	Vibrio	Vibrio cholerae
KLG78603	s-93-	C166	Bacteria	Proteobacteria	Gammaproteobacteria	Enterobacterales	Enterobacteriaceae	Escherichia	Escherichia coli
WP_038247519	s-4987-	C4	Bacteria	Firmicutes	Bacilli	Bacillales	Bacillaceae	Virgibacillus	Virgibacillus massiliensis
CER91368	s-364-	C84	Bacteria	Proteobacteria	Gammaproteobacteria	Enterobacterales	Enterobacteriaceae	Salmonella	Salmonella enterica
WP_099603016	s-29544-	C149	Bacteria	Proteobacteria	Gammaproteobacteria	Pseudomonadales	Pseudomonadaceae	Pseudomonas	Pseudomonas sp. 2995-1
ANL90043	s-4453-	C122	Bacteria	Proteobacteria	Alphaproteobacteria	Rhizobiales	Rhizobiaceae	Rhizobium	Rhizobium phaseoli
PZX99893	s-78-	C14	Bacteria	Proteobacteria	Gammaproteobacteria	Enterobacterales	Enterobacteriaceae	Escherichia	Escherichia coli
WP_019226121	s-14991-	C100	Bacteria	Firmicutes	Clostridia	Clostridiales	Peptococcaceae	Dehalobacter	-
WP_071169299	s-20169-	C115	Bacteria	Proteobacteria	Epsilonproteobacteria	Campylobacterales	Campylobacteraceae	Campylobacter	Campylobacter jejuni
KKX80144	s-651-	C148	Bacteria	Proteobacteria	Gammaproteobacteria	Vibrionales	Vibrionaceae	Vibrio	Vibrio parahaemolyticus
WP_062262645	s-17866-	C166	Bacteria	Proteobacteria	Gammaproteobacteria	Oceanospirillales	Endozoicomonadaceae	Endozoicomonas	Endozoicomonas arenosclerae
SNV03860	s-16736-	C113	Bacteria	Proteobacteria	Gammaproteobacteria	Legionellales	Legionellaceae	Legionella	Legionella waltersii
KXA79003	s-2733-	C14	Bacteria	Proteobacteria	Betaproteobacteria	Burkholderiales	Alcaligenaceae	Bordetella	Bordetella pseudohinzii
KOK33934	s-869-	C84	Bacteria	Proteobacteria	Gammaproteobacteria	Enterobacterales	Enterobacteriaceae	Salmonella	Salmonella enterica
ERN63208	s-168-	C84	Bacteria	Proteobacteria	Gammaproteobacteria	Enterobacterales	Enterobacteriaceae	Salmonella	Salmonella enterica
AIC28161	s-12542-	C122	Bacteria	Proteobacteria	Alphaproteobacteria	Rhizobiales	Rhizobiaceae	Rhizobium	Rhizobium sp. IE4771
PCX45344	s-2070-	C46	Bacteria	Firmicutes	Bacilli	Bacillales	Listeriaceae	Listeria	Listeria monocytogenes
OUD45648	s-588-	C148	Bacteria	Proteobacteria	Gammaproteobacteria	Vibrionales	Vibrionaceae	Vibrio	Vibrio parahaemolyticus
CZZ23546	s-17986-	C14	Bacteria	Proteobacteria	Gammaproteobacteria	Enterobacterales	Enterobacteriaceae	Enterobacter	Enterobacter cloacae
OWL47693	s-826-	C85	Bacteria	Proteobacteria	Gammaproteobacteria	Vibrionales	Vibrionaceae	Vibrio	Vibrio parahaemolyticus
ANL74214	s-18694-	C122	Bacteria	Proteobacteria	Alphaproteobacteria	Rhizobiales	Rhizobiaceae	Rhizobium	Rhizobium phaseoli
OJI46526	s-22635-	C85	Bacteria	Proteobacteria	Gammaproteobacteria	Vibrionales	Vibrionaceae	Vibrio	Vibrio vulnificus
WP_071319716	s-21994-	C115	Bacteria	Proteobacteria	Epsilonproteobacteria	Campylobacterales	Campylobacteraceae	Campylobacter	Campylobacter jejuni
ATT13317	s-280-	C14	Bacteria	Proteobacteria	Gammaproteobacteria	Enterobacterales	Enterobacteriaceae	Salmonella	Salmonella enterica
ASJ21834	s-11838-	C4	Bacteria	Spirochaetes	Spirochaetia	Brachyspirales	Brachyspiraceae	Brachyspira	Brachyspira hampsonii
KXM59801	s-93-	C166	Bacteria	Proteobacteria	Gammaproteobacteria	Enterobacterales	Enterobacteriaceae	Escherichia	Escherichia coli
WP_052785313	s-10503-	C115	Bacteria	Proteobacteria	Epsilonproteobacteria	Campylobacterales	Campylobacteraceae	Campylobacter	Campylobacter coli
PTS90405	s-32551-	C122	Bacteria	Proteobacteria	Alphaproteobacteria	Caulobacterales	Caulobacteraceae	Caulobacter	Caulobacter sp. HMWF009
CRH07693	s-11883-	C166	Bacteria	-	-	-	-	-	magneto-ovoid bacterium MO-1
PKL61776	s-30282-	C86	Archaea	Euryarchaeota	Methanomicrobia	Methanomicrobiales	-	-	Methanomicrobiales archaeon HGW-Methanomicrobiales-2
WP_101092228	s-30218-	C166	Bacteria	Proteobacteria	Gammaproteobacteria	Alteromonadales	Shewanellaceae	Shewanella	-
WP_058805648	s-16901-	C159	Bacteria	Proteobacteria	Gammaproteobacteria	Enterobacterales	Enterobacteriaceae	Salmonella	Salmonella enterica
WP_078022592	s-24163-	C4	Bacteria	Firmicutes	Clostridia	Clostridiales	Clostridiaceae	Clostridium	-
WP_079637690	s-24387-	C90	Bacteria	Proteobacteria	Alphaproteobacteria	Sphingomonadales	Sphingomonadaceae	Sphingopyxis	Sphingopyxis flava
OXK97007	s-34-	C14	Bacteria	Proteobacteria	Gammaproteobacteria	Enterobacterales	Enterobacteriaceae	Escherichia	Escherichia coli
SCA57859	s-19490-	C141	Bacteria	Proteobacteria	Alphaproteobacteria	Rhizobiales	Methylocystaceae	Terasakiella	Terasakiella sp. PR1
AOY47862	s-673-	C85	Bacteria	Proteobacteria	Gammaproteobacteria	Vibrionales	Vibrionaceae	Vibrio	Vibrio cholerae
PPU82744	s-31558-	C149	Bacteria	Proteobacteria	Gammaproteobacteria	Xanthomonadales	Xanthomonadaceae	Xanthomonas	Xanthomonas hortorum
WP_113744693	s-34026-	C90	Bacteria	Proteobacteria	Gammaproteobacteria	Aeromonadales	Succinivibrionaceae	Anaerobiospirillum	Anaerobiospirillum thomasii
ACM27014	s-13031-	C122	Bacteria	Proteobacteria	Alphaproteobacteria	Rhizobiales	Rhizobiaceae	Agrobacterium	Agrobacterium tumefaciens
BAF76329	s-12896-	C4	Bacteria	Spirochaetes	Spirochaetia	Spirochaetales	Borreliaceae	Borreliella	Borreliella garinii
RAX39176	s-34130-	C122	Bacteria	Proteobacteria	Alphaproteobacteria	Rhizobiales	Rhizobiaceae	Rhizobium	Rhizobium tropici
PRH59598	s-3982-	C148	Bacteria	Proteobacteria	Gammaproteobacteria	Enterobacterales	Yersiniaceae	Yersinia	Yersinia pestis
WP_006792710	s-2676-	C166	Bacteria	Proteobacteria	Gammaproteobacteria	Alteromonadales	Pseudoalteromonadaceae	Pseudoalteromonas	Pseudoalteromonas sp. BSi20480
ONE76843	s-726-	C149	Bacteria	Proteobacteria	Betaproteobacteria	Burkholderiales	Burkholderiaceae	Burkholderia	Burkholderia pseudomallei
WP_013261333	s-1230-	C143	Bacteria	Proteobacteria	Gammaproteobacteria	-	-	-	gamma proteobacterium HdN1
KDX50030	s-72-	C14	Bacteria	Proteobacteria	Gammaproteobacteria	Enterobacterales	Enterobacteriaceae	Escherichia	Escherichia coli
SDM43336	s-20786-	C150	Bacteria	Firmicutes	Bacilli	Bacillales	Bacillaceae	Psychrobacillus	Psychrobacillus sp. OK028
PDF94036	s-727-	C46	Bacteria	Firmicutes	Bacilli	Bacillales	Listeriaceae	Listeria	Listeria monocytogenes
PUQ05727	s-1754-	C14	Bacteria	Proteobacteria	Gammaproteobacteria	Enterobacterales	Enterobacteriaceae	Salmonella	Salmonella enterica
WP_104138944	s-31415-	C92	Bacteria	Actinobacteria	Actinobacteria	Micrococcales	Microbacteriaceae	Cryobacterium	Cryobacterium sp. Y62
WP_004321454	s-425-	C127	Bacteria	Proteobacteria	Epsilonproteobacteria	Campylobacterales	Campylobacteraceae	Campylobacter	Campylobacter showae
KQV07941	s-16176-	C170	Bacteria	Actinobacteria	Actinobacteria	Micrococcales	Microbacteriaceae	Leifsonia	Leifsonia sp. Root112D2
WP_088395229	s-26650-	C122	Bacteria	Proteobacteria	Alphaproteobacteria	Rhizobiales	Rhizobiaceae	Rhizobium	Rhizobium esperanzae
WP_027672689	s-6137-	C166	Bacteria	Proteobacteria	Gammaproteobacteria	Chromatiales	Chromatiaceae	Rheinheimera	Rheinheimera baltica
WP_072423641	s-20880-	C166	Bacteria	Proteobacteria	Gammaproteobacteria	Pseudomonadales	Pseudomonadaceae	Pseudomonas	-
KGL20152	s-8974-	C137	Bacteria	Proteobacteria	Epsilonproteobacteria	Campylobacterales	Helicobacteraceae	Helicobacter	Helicobacter apodemus
OLL44529	s-5735-	C59	Bacteria	Proteobacteria	Alphaproteobacteria	Rhodobacterales	Rhodobacteraceae	Labrenzia	Labrenzia aggregata
WP_090011146	s-21833-	C4	Bacteria	Firmicutes	Clostridia	Clostridiales	Clostridiaceae	Clostridium	Clostridium sp. DSM 8431
WP_095140646	s-27598-	C14	Bacteria	Proteobacteria	Gammaproteobacteria	Enterobacterales	Enterobacteriaceae	Escherichia	Escherichia coli
OLR49674	s-256-	C127	Bacteria	Proteobacteria	Epsilonproteobacteria	Campylobacterales	Helicobacteraceae	Helicobacter	Helicobacter pylori
CHP95052	s-364-	C84	Bacteria	Proteobacteria	Gammaproteobacteria	Enterobacterales	Enterobacteriaceae	Salmonella	Salmonella enterica
ASY55290	s-5051-	C122	Bacteria	Proteobacteria	Alphaproteobacteria	Rhizobiales	Rhizobiaceae	Sinorhizobium	Sinorhizobium sp. CCBAU 05631
OXD49316	s-584-	C148	Bacteria	Proteobacteria	Gammaproteobacteria	Vibrionales	Vibrionaceae	Vibrio	Vibrio parahaemolyticus
PQL60404	s-2792-	C4	Bacteria	Spirochaetes	Spirochaetia	-	Leptospiraceae	Leptospira	Leptospira interrogans
RGN25929	s-35889-	C150	Bacteria	Firmicutes	Clostridia	Clostridiales	Lachnospiraceae	-	[Eubacterium] rectale
ADZ68377	s-9168-	C122	Bacteria	Proteobacteria	Alphaproteobacteria	Rhizobiales	Brucellaceae	Brucella	Brucella melitensis
ONE00278	s-2056-	C149	Bacteria	Proteobacteria	Betaproteobacteria	Burkholderiales	Burkholderiaceae	Burkholderia	Burkholderia pseudomallei
SQM41241	s-63-	C84	Bacteria	Proteobacteria	Gammaproteobacteria	Enterobacterales	Enterobacteriaceae	Escherichia	Escherichia coli
KUC47248	s-143-	C14	Bacteria	Proteobacteria	Gammaproteobacteria	Enterobacterales	Enterobacteriaceae	Salmonella	Salmonella enterica
KHG62863	s-2431-	C4	Bacteria	Firmicutes	Bacilli	Bacillales	Bacillaceae	Bacillus	Bacillus anthracis
AHC37123	s-14730-	C148	Bacteria	Proteobacteria	Gammaproteobacteria	Pseudomonadales	Pseudomonadaceae	Pseudomonas	Pseudomonas sp. TKP
WP_108728940	s-32861-	C4	Bacteria	Spirochaetes	Spirochaetia	Spirochaetales	Borreliaceae	Borreliella	Candidatus Borrelia tachyglossi
KXI40525	s-3135-	C4	Bacteria	Firmicutes	Bacilli	Bacillales	Bacillaceae	Bacillus	Bacillus cereus
AOZ75172	s-4257-	C4	Bacteria	Firmicutes	Clostridia	Clostridiales	Clostridiaceae	Clostridium	Clostridium pasteurianum
EJQ93535	s-6809-	C46	Bacteria	Firmicutes	Bacilli	Bacillales	Bacillaceae	Bacillus	Bacillus cereus
WP_045790149	s-3807-	C166	Bacteria	Proteobacteria	Gammaproteobacteria	Aeromonadales	Aeromonadaceae	Aeromonas	Aeromonas hydrophila
WP_088917187	s-26914-	C166	Bacteria	Proteobacteria	Gammaproteobacteria	Chromatiales	Granulosicoccaceae	Granulosicoccus	Granulosicoccus antarcticus
WP_071872944	s-22377-	C3	Bacteria	Proteobacteria	Gammaproteobacteria	Pseudomonadales	Pseudomonadaceae	Pseudomonas	Pseudomonas hussainii
WP_090857439	s-20878-	C150	Bacteria	Actinobacteria	Actinobacteria	Propionibacteriales	Nocardioidaceae	Nocardioides	Nocardioides lianchengensis
AJY99835	s-2176-	C149	Bacteria	Proteobacteria	Gammaproteobacteria	Xanthomonadales	Xanthomonadaceae	Xanthomonas	Xanthomonas citri
RAZ52717	s-34162-	C127	Bacteria	Proteobacteria	Epsilonproteobacteria	Campylobacterales	Campylobacteraceae	Campylobacter	Campylobacter hyointestinalis
WP_098485772	s-29079-	C125	Bacteria	Firmicutes	Bacilli	Bacillales	Bacillaceae	Bacillus	-
AXP50000	s-2779-	C4	Bacteria	Firmicutes	Bacilli	Bacillales	Bacillaceae	Bacillus	Bacillus subtilis
PIK16093	s-29744-	C4	Bacteria	Proteobacteria	Oligoflexia	Bacteriovoracales	Halobacteriovoraceae	Halobacteriovorax	Halobacteriovorax sp. JY17
WP_113223249	s-34734-	C122	Bacteria	Proteobacteria	Alphaproteobacteria	Rhizobiales	-	-	Rhizobiales bacterium
PRR79425	s-32017-	C4	Bacteria	Firmicutes	Clostridia	Clostridiales	Clostridiaceae	Clostridium	Clostridium liquoris
RAD34506	s-33818-	C3	Bacteria	Proteobacteria	Betaproteobacteria	Burkholderiales	Burkholderiaceae	Burkholderia	Burkholderia multivorans
AWZ99649	s-3077-	C14	Bacteria	Proteobacteria	Gammaproteobacteria	Enterobacterales	Enterobacteriaceae	Enterobacter	Enterobacter cloacae
EON89968	s-2348-	C148	Bacteria	Proteobacteria	Gammaproteobacteria	Enterobacterales	-	Plesiomonas	Plesiomonas shigelloides
CJF72697	s-2882-	C46	Bacteria	Firmicutes	Bacilli	Lactobacillales	Streptococcaceae	Streptococcus	Streptococcus pneumoniae
WP_093520643	s-22027-	C122	Bacteria	Proteobacteria	Alphaproteobacteria	Rhodobacterales	Rhodobacteraceae	Pseudovibrio	Pseudovibrio ascidiaceicola
PBQ71960	s-110-	C84	Bacteria	Proteobacteria	Gammaproteobacteria	Enterobacterales	Enterobacteriaceae	Escherichia	Escherichia coli
CEE77673	s-2176-	C149	Bacteria	Proteobacteria	Gammaproteobacteria	Xanthomonadales	Xanthomonadaceae	Xanthomonas	Xanthomonas citri
PVY51637	s-32933-	C164	Bacteria	Proteobacteria	Gammaproteobacteria	Pseudomonadales	Pseudomonadaceae	Pseudomonas	Pseudomonas kilonensis
PAR74441	s-1090-	C85	Bacteria	Proteobacteria	Gammaproteobacteria	Vibrionales	Vibrionaceae	Vibrio	Vibrio cholerae
WP_048566839	s-10870-	C46	Bacteria	Firmicutes	Bacilli	Bacillales	Bacillaceae	Bacillus	-
OSM05476	s-4973-	C166	Bacteria	Proteobacteria	Gammaproteobacteria	Enterobacterales	Enterobacteriaceae	Escherichia	Escherichia coli
ENG82927	s-89-	C84	Bacteria	Proteobacteria	Gammaproteobacteria	Enterobacterales	Enterobacteriaceae	Escherichia	Escherichia coli
WP_015801183	s-8074-	C150	Bacteria	Actinobacteria	Actinobacteria	Pseudonocardiales	Pseudonocardiaceae	Actinosynnema	-
KIQ02308	s-4318-	C122	Bacteria	Proteobacteria	Alphaproteobacteria	Rhizobiales	Rhizobiaceae	Agrobacterium	Agrobacterium tumefaciens
KGN03765	s-4793-	C4	Bacteria	Firmicutes	Clostridia	Clostridiales	Clostridiaceae	Clostridium	Clostridium haemolyticum
BAA09682	s-11400-	C4	Bacteria	Spirochaetes	Spirochaetia	Spirochaetales	Borreliaceae	Borreliella	Borreliella garinii
ODR60262	s-10046-	C150	Bacteria	Firmicutes	Clostridia	Clostridiales	Lachnospiraceae	Eisenbergiella	Eisenbergiella tayi
ANP37303	s-18811-	C122	Bacteria	Proteobacteria	Alphaproteobacteria	Rhodobacterales	Rhodobacteraceae	Phaeobacter	Phaeobacter gallaeciensis
KIA81525	s-12323-	C166	Bacteria	Proteobacteria	Betaproteobacteria	Neisseriales	Chromobacteriaceae	Chromobacterium	Chromobacterium piscinae
AUM65591	s-28543-	C150	Bacteria	Firmicutes	Bacilli	Bacillales	Paenibacillaceae	Brevibacillus	Brevibacillus laterosporus
RHQ75621	s-33503-	C150	Bacteria	Firmicutes	-	-	-	-	Firmicutes bacterium AF22-6AC
POQ61801	s-727-	C46	Bacteria	Firmicutes	Bacilli	Bacillales	Listeriaceae	Listeria	Listeria monocytogenes
WP_003077957	s-8028-	C14	Bacteria	Proteobacteria	Betaproteobacteria	Burkholderiales	Comamonadaceae	Comamonas	Comamonas testosteroni
CUM32715	s-727-	C46	Bacteria	Firmicutes	Bacilli	Bacillales	Listeriaceae	Listeria	Listeria monocytogenes
PDN03567	s-63-	C84	Bacteria	Proteobacteria	Gammaproteobacteria	Enterobacterales	Enterobacteriaceae	Escherichia	Escherichia coli
KEI76659	s-3851-	C4	Bacteria	Firmicutes	Clostridia	Clostridiales	Clostridiaceae	Clostridium	Clostridium botulinum
KIL71938	s-4508-	C150	Bacteria	Firmicutes	Bacilli	Bacillales	Bacillaceae	Bacillus	Bacillus badius
AMK63202	s-280-	C14	Bacteria	Proteobacteria	Gammaproteobacteria	Enterobacterales	Enterobacteriaceae	Salmonella	Salmonella enterica
OOQ02190	s-250-	C127	Bacteria	Proteobacteria	Epsilonproteobacteria	Campylobacterales	Helicobacteraceae	Helicobacter	Helicobacter pylori
PCX60509	s-2070-	C46	Bacteria	Firmicutes	Bacilli	Bacillales	Listeriaceae	Listeria	Listeria monocytogenes
WP_101081519	s-30182-	C143	Bacteria	Proteobacteria	Gammaproteobacteria	Alteromonadales	Psychromonadaceae	Psychromonas	Psychromonas sp. Urea-02u-13
WP_082212457	s-25107-	C143	Bacteria	Proteobacteria	Gammaproteobacteria	Vibrionales	Vibrionaceae	Photobacterium	Photobacterium damselae
CSD57150	s-604-	C148	Bacteria	Proteobacteria	Gammaproteobacteria	Vibrionales	Vibrionaceae	Vibrio	Vibrio cholerae
OTI23222	s-7052-	C149	Bacteria	Proteobacteria	Gammaproteobacteria	Pseudomonadales	Pseudomonadaceae	Pseudomonas	Pseudomonas aeruginosa
CQG77116	s-13633-	C159	Bacteria	Proteobacteria	Gammaproteobacteria	Enterobacterales	Enterobacteriaceae	Salmonella	Salmonella enterica
EDQ00706	s-1710-	C143	Bacteria	Proteobacteria	Gammaproteobacteria	Alteromonadales	Shewanellaceae	Shewanella	Shewanella benthica
KSF34303	s-1953-	C149	Bacteria	Proteobacteria	Gammaproteobacteria	Pseudomonadales	Pseudomonadaceae	Pseudomonas	Pseudomonas aeruginosa
GAS07139	s-16895-	C84	Bacteria	Proteobacteria	Gammaproteobacteria	Enterobacterales	Enterobacteriaceae	Salmonella	Salmonella enterica
KUZ38482	s-3849-	C166	Bacteria	Proteobacteria	Betaproteobacteria	Burkholderiales	Burkholderiaceae	Burkholderia	Burkholderia ubonensis
AHG03743	s-9648-	C37	Archaea	Euryarchaeota	Halobacteria	Halobacteriales	Halobacteriaceae	Halobacterium	Halobacterium sp. DL1
OLF98823	s-5674-	C4	Bacteria	Firmicutes	Bacilli	Bacillales	Bacillaceae	Bacillus	Bacillus paralicheniformis
AEB75804	s-2864-	C4	Bacteria	Firmicutes	Clostridia	Clostridiales	Clostridiaceae	Clostridium	Clostridium botulinum
OES35185	s-19870-	C166	Bacteria	Proteobacteria	Gammaproteobacteria	Alteromonadales	Alteromonadaceae	Alteromonas	Alteromonas macleodii
WP_065842438	s-19137-	C143	Bacteria	Proteobacteria	Epsilonproteobacteria	Campylobacterales	Campylobacteraceae	Campylobacter	Campylobacter fetus
KKC61092	s-3672-	C14	Bacteria	Proteobacteria	Gammaproteobacteria	Enterobacterales	Morganellaceae	Proteus	Proteus mirabilis
WP_088857827	s-26902-	C186	Archaea	Euryarchaeota	Thermococci	Thermococcales	Thermococcaceae	Thermococcus	Thermococcus profundus
SFV07035	s-7841-	C166	Bacteria	Proteobacteria	Gammaproteobacteria	Enterobacterales	Erwiniaceae	Pantoea	Pantoea sp. YR525
WP_068316758	s-19417-	C122	Bacteria	Proteobacteria	Alphaproteobacteria	Rhodobacterales	Rhodobacteraceae	Pseudovibrio	Pseudovibrio hongkongensis
EIR61120	s-2187-	C3	Bacteria	Proteobacteria	Gammaproteobacteria	Enterobacterales	Yersiniaceae	Yersinia	Yersinia pestis
ETY25729	s-122-	C84	Bacteria	Proteobacteria	Gammaproteobacteria	Enterobacterales	Enterobacteriaceae	Escherichia	Escherichia coli
WP_023843872	s-15405-	C37	Archaea	Euryarchaeota	Methanomicrobia	Methanosarcinales	Methanosarcinaceae	Methanolobus	Methanolobus tindarius
WP_112343883	s-34130-	C122	Bacteria	Proteobacteria	Alphaproteobacteria	Rhizobiales	Rhizobiaceae	Rhizobium	Rhizobium tropici
EIP89231	s-1960-	C149	Bacteria	Proteobacteria	Betaproteobacteria	Burkholderiales	Burkholderiaceae	Burkholderia	Burkholderia thailandensis
AAT81625	s-861-	C84	Bacteria	Proteobacteria	Gammaproteobacteria	Enterobacterales	Enterobacteriaceae	Salmonella	Salmonella enterica
WP_052775696	s-10536-	C115	Bacteria	Proteobacteria	Epsilonproteobacteria	Campylobacterales	Campylobacteraceae	Campylobacter	Campylobacter jejuni
CED95654	s-43-	C84	Bacteria	Proteobacteria	Gammaproteobacteria	Enterobacterales	Enterobacteriaceae	Escherichia	Escherichia coli
WP_102654270	s-30850-	C14	Bacteria	Proteobacteria	Gammaproteobacteria	Oceanospirillales	Halomonadaceae	Halomonas	Halomonas endophytica
OSS42658	s-25623-	C127	Bacteria	Proteobacteria	Deltaproteobacteria	Desulfurellales	Desulfurellaceae	Desulfurella	Desulfurella amilsii
SAE92330	s-3880-	C84	Bacteria	Proteobacteria	Gammaproteobacteria	Enterobacterales	Enterobacteriaceae	Enterobacter	Enterobacter cloacae
WP_066274952	s-19266-	C166	Bacteria	Proteobacteria	Alphaproteobacteria	Sphingomonadales	Sphingomonadaceae	Blastomonas	Blastomonas sp. CCH1-A6
WP_077309176	s-24004-	C100	Bacteria	Firmicutes	Clostridia	Clostridiales	Clostridiaceae	Clostridium	Clostridium beijerinckii
CIL58541	s-364-	C84	Bacteria	Proteobacteria	Gammaproteobacteria	Enterobacterales	Enterobacteriaceae	Salmonella	Salmonella enterica
DAB01976	s-28419-	C104	Bacteria	Candidatus Melainabacteria	-	Candidatus Gastranaerophilales	-	-	Candidatus Gastranaerophilales bacterium HUM_11
EYX19942	s-93-	C166	Bacteria	Proteobacteria	Gammaproteobacteria	Enterobacterales	Enterobacteriaceae	Escherichia	Escherichia coli
CXA18182	s-364-	C84	Bacteria	Proteobacteria	Gammaproteobacteria	Enterobacterales	Enterobacteriaceae	Salmonella	Salmonella enterica
OLI04649	s-4024-	C149	Bacteria	Proteobacteria	Gammaproteobacteria	Xanthomonadales	Xanthomonadaceae	Xanthomonas	Xanthomonas oryzae
CCX89467	s-12708-	C150	Bacteria	Firmicutes	Clostridia	Clostridiales	Clostridiaceae	Clostridium	Clostridium sp. CAG:590
EQP00459	s-132-	C14	Bacteria	Proteobacteria	Gammaproteobacteria	Enterobacterales	Enterobacteriaceae	Escherichia	Escherichia coli
EQK23479	s-3987-	C4	Bacteria	Firmicutes	Clostridia	Clostridiales	Peptostreptococcaceae	Clostridioides	Clostridioides difficile
OEE37996	s-1606-	C148	Bacteria	Proteobacteria	Gammaproteobacteria	Vibrionales	Vibrionaceae	Vibrio	Vibrio ordalii
STF35536	s-135-	C166	Bacteria	Proteobacteria	Gammaproteobacteria	Enterobacterales	Enterobacteriaceae	Escherichia	Escherichia coli
PAV30747	s-27896-	C106	Bacteria	Firmicutes	Bacilli	Bacillales	Bacillaceae	Virgibacillus	Virgibacillus profundi
ATA48899	s-860-	C148	Bacteria	Proteobacteria	Gammaproteobacteria	Vibrionales	Vibrionaceae	Vibrio	Vibrio anguillarum
WP_077311531	s-23858-	C148	Bacteria	Proteobacteria	Gammaproteobacteria	Vibrionales	Vibrionaceae	Vibrio	Vibrio palustris
WP_024714185	s-6614-	C4	Bacteria	Firmicutes	Bacilli	Bacillales	Bacillaceae	Bacillus	Bacillus tequilensis
EQJ73502	s-6985-	C4	Bacteria	Firmicutes	Clostridia	Clostridiales	Peptostreptococcaceae	Clostridioides	Clostridioides difficile
EQU25377	s-34-	C14	Bacteria	Proteobacteria	Gammaproteobacteria	Enterobacterales	Enterobacteriaceae	Escherichia	Escherichia coli
CVE43032	s-4212-	C14	Bacteria	Proteobacteria	Gammaproteobacteria	Enterobacterales	Yersiniaceae	Serratia	Serratia marcescens
PBI30758	s-3987-	C4	Bacteria	Firmicutes	Clostridia	Clostridiales	Peptostreptococcaceae	Clostridioides	Clostridioides difficile
EIP55514	s-112-	C84	Bacteria	Proteobacteria	Gammaproteobacteria	Enterobacterales	Enterobacteriaceae	Escherichia	Escherichia coli
WP_001537990	s-131-	C14	Bacteria	Proteobacteria	Gammaproteobacteria	Enterobacterales	Enterobacteriaceae	Escherichia	Escherichia coli
OVA86051	s-75-	C84	Bacteria	Proteobacteria	Gammaproteobacteria	Enterobacterales	Enterobacteriaceae	Escherichia	Escherichia coli
KHF83279	s-624-	C148	Bacteria	Proteobacteria	Gammaproteobacteria	Vibrionales	Vibrionaceae	Vibrio	Vibrio vulnificus
AAR10586	s-364-	C84	Bacteria	Proteobacteria	Gammaproteobacteria	Enterobacterales	Enterobacteriaceae	Salmonella	Salmonella enterica
OCS27608	s-8978-	C137	Bacteria	Proteobacteria	Epsilonproteobacteria	Campylobacterales	Campylobacteraceae	Campylobacter	Campylobacter fetus
EQX52619	s-116-	C14	Bacteria	Proteobacteria	Gammaproteobacteria	Enterobacterales	Enterobacteriaceae	Escherichia	Escherichia coli
SPX13358	s-63-	C84	Bacteria	Proteobacteria	Gammaproteobacteria	Enterobacterales	Enterobacteriaceae	Escherichia	Escherichia coli
EKB13002	s-7977-	C166	Bacteria	Proteobacteria	Gammaproteobacteria	Aeromonadales	Aeromonadaceae	Aeromonas	Aeromonas veronii
CIC94102	s-364-	C84	Bacteria	Proteobacteria	Gammaproteobacteria	Enterobacterales	Enterobacteriaceae	Salmonella	Salmonella enterica
KVW99817	s-17208-	C166	Bacteria	Proteobacteria	Gammaproteobacteria	Alteromonadales	Shewanellaceae	Shewanella	Shewanella frigidimarina
KLX59916	s-72-	C14	Bacteria	Proteobacteria	Gammaproteobacteria	Enterobacterales	Enterobacteriaceae	Escherichia	Escherichia coli
PPU59527	s-1920-	C149	Bacteria	Proteobacteria	Gammaproteobacteria	Xanthomonadales	Xanthomonadaceae	Xanthomonas	Xanthomonas arboricola
WP_113746002	s-34051-	C166	Bacteria	Proteobacteria	Gammaproteobacteria	Aeromonadales	Succinivibrionaceae	Anaerobiospirillum	Anaerobiospirillum thomasii
KHN53608	s-4737-	C122	Bacteria	Proteobacteria	Gammaproteobacteria	Enterobacterales	Pectobacteriaceae	Pectobacterium	Pectobacterium carotovorum
EKH26188	s-114-	C84	Bacteria	Proteobacteria	Gammaproteobacteria	Enterobacterales	Enterobacteriaceae	Escherichia	Escherichia coli
OKW34785	s-10199-	C84	Bacteria	Proteobacteria	Gammaproteobacteria	Enterobacterales	Enterobacteriaceae	Escherichia	Escherichia coli
OPQ44362	s-280-	C14	Bacteria	Proteobacteria	Gammaproteobacteria	Enterobacterales	Enterobacteriaceae	Salmonella	Salmonella enterica
POF80371	s-4686-	C166	Bacteria	Proteobacteria	Gammaproteobacteria	Enterobacterales	Enterobacteriaceae	Escherichia	Escherichia coli
BAJ57708	s-485-	C127	Bacteria	Proteobacteria	Epsilonproteobacteria	Campylobacterales	Helicobacteraceae	Helicobacter	Helicobacter pylori
ADB43326	s-166-	C84	Bacteria	Proteobacteria	Gammaproteobacteria	Enterobacterales	Enterobacteriaceae	Salmonella	Salmonella enterica
OES81625	s-727-	C46	Bacteria	Firmicutes	Bacilli	Bacillales	Listeriaceae	Listeria	Listeria monocytogenes
EAP82920	s-13828-	C122	Bacteria	Proteobacteria	Alphaproteobacteria	Rhodobacterales	Rhodobacteraceae	Sulfitobacter	Sulfitobacter sp. EE-36
GAL22617	s-12351-	C166	Bacteria	Proteobacteria	Gammaproteobacteria	Vibrionales	Vibrionaceae	Vibrio	Vibrio maritimus
WP_077714882	s-24053-	C170	Bacteria	Firmicutes	Clostridia	Clostridiales	Peptococcaceae	Desulfotomaculum	Desulfotomaculum ferrireducens
YP_001006730	s-1254-	C90	Bacteria	Proteobacteria	Gammaproteobacteria	Enterobacterales	Yersiniaceae	Yersinia	Yersinia enterocolitica
ACG73744	s-8200-	C166	Bacteria	Proteobacteria	Deltaproteobacteria	Myxococcales	Anaeromyxobacteraceae	Anaeromyxobacter	Anaeromyxobacter sp. K
POG93926	s-280-	C14	Bacteria	Proteobacteria	Gammaproteobacteria	Enterobacterales	Enterobacteriaceae	Salmonella	Salmonella enterica
WP_098220651	s-28928-	C4	Bacteria	Firmicutes	Bacilli	Bacillales	Bacillaceae	Bacillus	Bacillus cereus
WP_029653250	s-14394-	C3	Bacteria	Proteobacteria	Gammaproteobacteria	Alteromonadales	Alteromonadaceae	Marinobacter	Marinobacter daepoensis
GAP76087	s-10196-	C166	Bacteria	Proteobacteria	Gammaproteobacteria	Alteromonadales	Pseudoalteromonadaceae	Pseudoalteromonas	Pseudoalteromonas sp. SW0106-04
WP_106277131	s-32060-	C150	Bacteria	Actinobacteria	Actinobacteria	Geodermatophilales	Geodermatophilaceae	Geodermatophilus	Geodermatophilus tzadiensis
PMP45447	s-1713-	C85	Bacteria	Proteobacteria	Gammaproteobacteria	Vibrionales	Vibrionaceae	Vibrio	Vibrio splendidus
ATN19243	s-9164-	C122	Bacteria	Proteobacteria	Alphaproteobacteria	Rhizobiales	Brucellaceae	Brucella	Brucella canis
KVH60842	s-9833-	C100	Bacteria	Proteobacteria	Betaproteobacteria	Burkholderiales	Burkholderiaceae	Burkholderia	Burkholderia cepacia
WP_031293626	s-5740-	C90	Bacteria	Proteobacteria	Alphaproteobacteria	Sphingomonadales	Sphingomonadaceae	Sphingobium	Sphingobium sp. HDIP04
PKD60303	s-93-	C166	Bacteria	Proteobacteria	Gammaproteobacteria	Enterobacterales	Enterobacteriaceae	Escherichia	Escherichia coli
KOZ67374	s-75-	C84	Bacteria	Proteobacteria	Gammaproteobacteria	Enterobacterales	Enterobacteriaceae	Escherichia	Escherichia coli
ABV23558	s-11922-	C4	Bacteria	Firmicutes	Bacilli	Bacillales	Bacillaceae	Bacillus	Bacillus thuringiensis
WP_015073132	s-12015-	C71	Bacteria	Proteobacteria	Alphaproteobacteria	Rhodospirillales	Acetobacteraceae	Gluconobacter	-
PHB88522	s-8586-	C4	Bacteria	Firmicutes	Bacilli	Bacillales	Bacillaceae	Bacillus	Bacillus toyonensis
KKC71381	s-3196-	C166	Bacteria	Proteobacteria	Gammaproteobacteria	Vibrionales	Vibrionaceae	Vibrio	Vibrio parahaemolyticus
KEW34539	s-727-	C46	Bacteria	Firmicutes	Bacilli	Bacillales	Listeriaceae	Listeria	Listeria monocytogenes
OYR23848	s-5552-	C122	Bacteria	Proteobacteria	Alphaproteobacteria	Rhizobiales	Brucellaceae	Ochrobactrum	Ochrobactrum lupini
WP_104086846	s-31402-	C4	Bacteria	Actinobacteria	Actinobacteria	Micrococcales	Micrococcaceae	Arthrobacter	Arthrobacter sp. GMC3
WP_101085413	s-30215-	C149	Bacteria	Proteobacteria	Gammaproteobacteria	Alteromonadales	Shewanellaceae	Shewanella	Shewanella sp. ALD9
RCU54904	s-17262-	C122	Bacteria	Proteobacteria	Alphaproteobacteria	Rhizobiales	Rhizobiaceae	Agrobacterium	Agrobacterium vitis
AIT49366	s-875-	C14	Bacteria	Proteobacteria	Gammaproteobacteria	Enterobacterales	Enterobacteriaceae	Salmonella	Salmonella enterica
KTO17908	s-280-	C14	Bacteria	Proteobacteria	Gammaproteobacteria	Enterobacterales	Enterobacteriaceae	Salmonella	Salmonella enterica
WP_093924713	s-21897-	C122	Bacteria	Proteobacteria	Alphaproteobacteria	Rhodobacterales	Rhodobacteraceae	Sulfitobacter	Sulfitobacter brevis
SUP09891	s-1694-	C148	Bacteria	Proteobacteria	Gammaproteobacteria	Vibrionales	Vibrionaceae	Vibrio	Vibrio metschnikovii
WP_033170215	s-13675-	C51	Bacteria	Firmicutes	Negativicutes	Selenomonadales	Selenomonadaceae	Selenomonas	Selenomonas sp. ND2010
ERI52101	s-14810-	C149	Bacteria	Proteobacteria	Gammaproteobacteria	Pseudomonadales	Pseudomonadaceae	Pseudomonas	Pseudomonas sp. EGD-AK9
EKL96142	s-1535-	C85	Bacteria	Proteobacteria	Gammaproteobacteria	Vibrionales	Vibrionaceae	Vibrio	Vibrio cholerae
OJK65775	s-93-	C166	Bacteria	Proteobacteria	Gammaproteobacteria	Enterobacterales	Enterobacteriaceae	Escherichia	Escherichia coli
WP_079970772	s-24640-	C159	Bacteria	Proteobacteria	Gammaproteobacteria	Enterobacterales	Enterobacteriaceae	Salmonella	Salmonella enterica
KOA76685	s-2854-	C4	Bacteria	Firmicutes	Clostridia	Clostridiales	Clostridiaceae	Clostridium	Clostridium botulinum
WP_085879768	s-25621-	C71	Bacteria	Proteobacteria	Alphaproteobacteria	Rhodobacterales	Rhodobacteraceae	Roseisalinus	Roseisalinus antarcticus
WP_027707626	s-6122-	C92	Bacteria	Proteobacteria	Gammaproteobacteria	Oceanospirillales	Hahellaceae	Zooshikella	Zooshikella ganghwensis
ACV46380	s-9243-	C37	Archaea	Euryarchaeota	Halobacteria	Halobacteriales	Haloarculaceae	Halomicrobium	Halomicrobium mukohataei
WP_070241958	s-19936-	C137	Bacteria	Proteobacteria	Epsilonproteobacteria	Campylobacterales	Campylobacteraceae	Campylobacter	Campylobacter coli
WP_074693458	s-21099-	C4	Bacteria	Firmicutes	Bacilli	Bacillales	Alicyclobacillaceae	Alicyclobacillus	Alicyclobacillus hesperidum
WP_078718234	s-24253-	C166	Bacteria	Proteobacteria	Deltaproteobacteria	Desulfovibrionales	Desulfovibrionaceae	Desulfovibrio	Desulfovibrio gracilis
ARA34547	s-24593-	C84	Bacteria	Proteobacteria	Gammaproteobacteria	Enterobacterales	Enterobacteriaceae	Escherichia	Escherichia coli
ACY84963	s-3207-	C14	Bacteria	Proteobacteria	Gammaproteobacteria	Enterobacterales	Hafniaceae	Edwardsiella	Edwardsiella tarda
PQZ14023	s-10284-	C138	Bacteria	Proteobacteria	Gammaproteobacteria	Enterobacterales	Enterobacteriaceae	Cronobacter	Cronobacter sakazakii
OSE40203	s-878-	C159	Bacteria	Proteobacteria	Gammaproteobacteria	Enterobacterales	Enterobacteriaceae	Salmonella	Salmonella enterica
CAA59172	s-2691-	C113	Bacteria	Proteobacteria	Gammaproteobacteria	Legionellales	Legionellaceae	Tatlockia	Tatlockia micdadei
WP_103161861	s-31121-	C138	Bacteria	Proteobacteria	Gammaproteobacteria	Enterobacterales	Pectobacteriaceae	Pectobacterium	Pectobacterium carotovorum
APT72445	s-18847-	C150	Bacteria	Thermotogae	Thermotogae	Thermotogales	Fervidobacteriaceae	Thermosipho	Thermosipho sp. 1063
RDV62703	s-2431-	C4	Bacteria	Firmicutes	Bacilli	Bacillales	Bacillaceae	Bacillus	Bacillus anthracis
KYY54504	s-634-	C148	Bacteria	Proteobacteria	Gammaproteobacteria	Vibrionales	Vibrionaceae	Vibrio	Vibrio parahaemolyticus
SDM96272	s-20827-	C90	Bacteria	Proteobacteria	Gammaproteobacteria	Oceanospirillales	Halomonadaceae	Halomonas	Halomonas arcis
CSD12790	s-605-	C85	Bacteria	Proteobacteria	Gammaproteobacteria	Vibrionales	Vibrionaceae	Vibrio	Vibrio cholerae
[truncated: 111,286 more rows]
